# Supplementary material for: ﻿Three new species and one new record of Deimatidae (Echinodermata, Holothuroidea, Synallactida) discovered in the South China Sea and the Mariana fore-arc area using integrative taxonomic methods
Source: Zookeys. 2024 Mar 20;1195:309–35. doi: 10.3897/zookeys.1195.115913 (PMC10973770; doi:10.3897/zookeys.1195.115913)
Supplement: XML Treatment for Oneirophanta idsseica [file zookeys.1195.115913-treatment1.xml]

<!DOCTYPE tp:taxon-treatment
  PUBLIC "-//TaxonX//DTD Taxonomic Treatment Publishing DTD v0 20100105//EN" "tax-treatment-NSO.dtd">
<tp:taxon-treatment xmlns:tp="http://www.plazi.org/taxpub"><tp:treatment-meta><kwd-group><label>Taxon classification</label><kwd>
                <named-content content-type="kingdom">Animalia</named-content>
              </kwd><kwd>
                <named-content content-type="order">Synallactida</named-content>
              </kwd><kwd>
                <named-content content-type="family">Deimatidae</named-content>
              </kwd></kwd-group><mixed-citation publication-type="journal"><person-group><name><surname>Xiao</surname><given-names>Yunlu</given-names></name><name><surname>Zhang</surname><given-names>Haibin</given-names></name></person-group><article-title>﻿Three new species and one new record of <tp:taxon-name><tp:taxon-name-part taxon-name-part-type="family">Deimatidae</tp:taxon-name-part></tp:taxon-name> (<tp:taxon-name><tp:taxon-name-part taxon-name-part-type="phylum">Echinodermata</tp:taxon-name-part></tp:taxon-name>, <tp:taxon-name><tp:taxon-name-part taxon-name-part-type="class">Holothuroidea</tp:taxon-name-part></tp:taxon-name>, <tp:taxon-name><tp:taxon-name-part taxon-name-part-type="order">Synallactida</tp:taxon-name-part></tp:taxon-name>) discovered in the South China Sea and the Mariana fore-arc area using integrative taxonomic methods</article-title><source>Zookeys</source><day>20</day><month>03</month><year>2024</year><volume>1195</volume><fpage>309</fpage><lpage>335</lpage><pub-id pub-id-type="doi">10.3897/zookeys.1195.115913</pub-id></mixed-citation></tp:treatment-meta><tp:nomenclature><label>﻿</label><tp:taxon-name>
              <object-id xmlns:xlink="http://www.w3.org/1999/xlink" content-type="arpha" xlink:type="simple">69E3056A-004F-5C0A-B7F5-FE127727A7A6</object-id>
              <tp:taxon-name-part taxon-name-part-type="genus" reg="Oneirophanta">Oneirophanta</tp:taxon-name-part>
              <tp:taxon-name-part taxon-name-part-type="species" reg="idsseica">idsseica</tp:taxon-name-part>
              <object-id xmlns:xlink="http://www.w3.org/1999/xlink" content-type="zoobank" xlink:type="simple">https://zoobank.org/50ADB642-A7E7-476A-AE6C-B45C2803F272</object-id>
            </tp:taxon-name><tp:taxon-status xmlns:xlink="http://www.w3.org/1999/xlink" xlink:type="simple">sp. nov.</tp:taxon-status><xref ref-type="fig" rid="F2">Figs 2</xref><xref ref-type="fig" rid="F3">, 3</xref><tp:nomenclature-citation-list><tp:nomenclature-citation><tp:taxon-name>
                  <tp:taxon-name-part taxon-name-part-type="genus" reg="Oneirophanta">Oneirophanta</tp:taxon-name-part>
                </tp:taxon-name><comment>stet. CCZ_100, <xref ref-type="bibr" rid="B4">Bribiesca-Contreras et al. 2022</xref>: 64–65, fig. 40.</comment></tp:nomenclature-citation></tp:nomenclature-citation-list></tp:nomenclature><tp:treatment-sec sec-type="type material" id="SECID0E2XAE"><title>Type material.</title><p><bold><italic>Holotype</italic>.</bold><abbrev xmlns:xlink="http://www.w3.org/1999/xlink" xlink:title="Institute of Deep-sea Sciences and Engineering" id="ABBRID0EGYAE" xlink:type="simple">IDSSE</abbrev>-2018-0612-HS01, collected from the Xisha Trough of the South China Sea, station SY86-HS01 (<named-content xmlns:xlink="http://www.w3.org/1999/xlink" content-type="dwc:verbatimCoordinates" xlink:type="simple"><named-content content-type="geo-json" specific-use="{&#34;type&#34;:&#34;Point&#34;,&#34;coordinates&#34;:[113.422000,18.268500]}" id="NCID0ENYAE" xlink:type="simple">18°16.11'N, 113°25.32'E</named-content></named-content>), depth 2985 m, 12 Jun. 2018, preserved in absolute alcohol. <bold><italic>Paratypes</italic>.</bold> Two specimens. <abbrev xmlns:xlink="http://www.w3.org/1999/xlink" xlink:title="Institute of Deep-sea Sciences and Engineering" id="ABBRID0EWYAE" xlink:type="simple">IDSSE</abbrev>-2018-0531-HS01, collected from the Xisha Trough of the South China Sea, station SY84-HS01 (<named-content xmlns:xlink="http://www.w3.org/1999/xlink" content-type="dwc:verbatimCoordinates" xlink:type="simple"><named-content content-type="geo-json" specific-use="{&#34;type&#34;:&#34;Point&#34;,&#34;coordinates&#34;:[114.058500,18.045000]}" id="NCID0E4YAE" xlink:type="simple">18°2.70'N, 114°3.51'E</named-content></named-content>), depth 3156 m, 31 May 2018, preserved at -80 °C. <abbrev xmlns:xlink="http://www.w3.org/1999/xlink" xlink:title="Institute of Deep-sea Sciences and Engineering" id="ABBRID0ECZAE" xlink:type="simple">IDSSE</abbrev>-2020-0917-HS01, collected from the northern slope of the South China Sea, station SY283-HS01 (<named-content xmlns:xlink="http://www.w3.org/1999/xlink" content-type="dwc:verbatimCoordinates" xlink:type="simple"><named-content content-type="geo-json" specific-use="{&#34;type&#34;:&#34;Point&#34;,&#34;coordinates&#34;:[115.538667,17.386667]}" id="NCID0EJZAE" xlink:type="simple">17°23.20'N, 115°32.32'E</named-content></named-content>), depth 3806 m, 17 Sep. 2020, preserved in absolute alcohol.</p></tp:treatment-sec><tp:treatment-sec sec-type="type locality" id="SECID0EOZAE"><title>Type locality.</title><p>In the Xisha Trough, which is located in the northern slope of the South China Sea, depth 2985 m.</p></tp:treatment-sec><tp:treatment-sec sec-type="diagnosis" id="SECID0ETZAE"><title>Diagnosis.</title><p>Body elongated and cylindrical, color yellowish-white. Tentacles 15. Ventrolateral tube feet up to 40–50 pairs, in alternating two or three rows. Dorsal papillae 18–20 on each side, in single rows. Ventrolateral papillae 9–12 on each side, in single rows. Midventral tube feet two and rudimentary. Dorsal deposits irregular perforated plates and varying types of crosses. Perforated plates and crosses with open ramifications ventrally. Papillae deposits slender and sturdy rods with spatulated ends, and crosses with open ramifications. Spatulated rods and irregular deposits in tube feet. Sturdy spatulated rods in tentacles.</p></tp:treatment-sec><tp:treatment-sec sec-type="description" id="SECID0EYZAE"><title>Description of holotype.</title><p><bold><italic>External morphology</italic>.</bold> Body elongated and cylindrical, ventrum flattened. 29 cm long and 9 cm wide before fixation (Fig. <xref ref-type="fig" rid="F2">2A, B</xref>). Color in vivo yellowish-white, tentacles, papillae, and tube feet often darker (Fig. <xref ref-type="fig" rid="F2">2C, D</xref>). Mouth anteroventral, anus posteroventral. Tentacle discs with rounded knobs at the edges, and the tentacles partially retracted into the mouth, making the number of tentacles difficult to calculate. Ventrolateral tube feet 40 pairs, arranged in alternating two or three rows on each ventrolateral ambulacrum. Midventral tube feet two and rudimentary, scattered along the mid-ventral ambulacrum, one positioned in the front third of the body, the other is positioned in the back third of the body, the anus surrounded by few small tube feet. Dorsal papillae roughly 18–20 on each body side, evenly distributed, measuring 4–10 cm in length, and placed in single rows along the dorsal radii. Ventrolateral papillae ~ 9–12 on each side, generally shorter than dorsal papillae, measuring 2.5–7 cm in length, arranged in single rows along the ventrolateral radii. All papillae slender and tapering from base to end.</p><fig id="F2" position="float" orientation="portrait"><object-id xmlns:xlink="http://www.w3.org/1999/xlink" content-type="doi" xlink:type="simple">10.3897/zookeys.1195.115913.figure2</object-id><object-id xmlns:xlink="http://www.w3.org/1999/xlink" content-type="arpha" xlink:type="simple">29231342-3FA1-55DF-8817-22923057104E</object-id><label>Figure 2.</label><caption><p><italic><tp:taxon-name><tp:taxon-name-part taxon-name-part-type="genus" reg="Oneirophanta">Oneirophanta</tp:taxon-name-part><tp:taxon-name-part taxon-name-part-type="species" reg="idsseica">idsseica</tp:taxon-name-part></tp:taxon-name></italic> sp. nov. (Holotype: <abbrev xmlns:xlink="http://www.w3.org/1999/xlink" xlink:title="Institute of Deep-sea Sciences and Engineering" id="ABBRID0EH2AE" xlink:type="simple">IDSSE</abbrev>-2018-0612-HS01) <bold>A</bold> in situ image <bold>B</bold> holotype in live <bold>C</bold> dorsal view <bold>D</bold> ventrolateral view. Scale bars: 5 cm.</p></caption><graphic xmlns:xlink="http://www.w3.org/1999/xlink" xlink:href="zookeys-1195-309_article-115913__-g002.jpg" position="float" orientation="portrait" xlink:type="simple" id="oo_1006153.jpg"><uri content-type="original_file" xlink:type="simple">https://binary.pensoft.net/fig/1006153</uri></graphic></fig><p><bold><italic>Ossicle morphology</italic>.</bold> Dorsal deposits contain (1) perforated plates with open ramifications (Fig. <xref ref-type="fig" rid="F3">3A3, A9</xref>, A10), 0.3–0.8 mm in diameter, bearing 0–5 processes on the surface, central holes smaller towards the edge. (2) crosses two types, the first with dichotomously ramified ends, one side bearing 2–5 processes and the other side smooth and without spines (Fig. <xref ref-type="fig" rid="F3">3A5–A8</xref>); the second irregular, with arms slender than the first type and numerous bifurcated spines throughout the length (Fig. <xref ref-type="fig" rid="F3">3A1, A2</xref>). (3) spatulated rods with enlarged ends (Fig. <xref ref-type="fig" rid="F3">3A4</xref>). Papillae deposits contain (1) extremely slender or sturdy spatulated rods, 0.8–1.6 mm long (Fig. <xref ref-type="fig" rid="F3">3B1, B7</xref>–B10); (2) spatulated crosses with 2–3 processes on the surface (Fig. <xref ref-type="fig" rid="F3">3B2, B5, B6</xref>); (3) crosses with open ramifications resembling dorsal deposits (Fig. <xref ref-type="fig" rid="F3">3B3, B4</xref>). Deposits in tentacles only spatulated rods (Fig. <xref ref-type="fig" rid="F3">3C</xref>), more robust than spatulated rods in papillae. Tube feet deposits mainly robust spatulated rods (Fig. <xref ref-type="fig" rid="F3">3D1, D2</xref>), 0.6–0.8 mm long, and irregular deposits, possibly in the developmental stage of perforated plates (Fig. <xref ref-type="fig" rid="F3">3D3, D4</xref>). Deposits in the ventrum same as dorsal (Fig. <xref ref-type="fig" rid="F3">3E1–E5</xref>), except for large spatulated rods with enlarged ends (Fig. <xref ref-type="fig" rid="F3">3A4</xref>).</p><fig id="F3" position="float" orientation="portrait"><object-id xmlns:xlink="http://www.w3.org/1999/xlink" content-type="doi" xlink:type="simple">10.3897/zookeys.1195.115913.figure3</object-id><object-id xmlns:xlink="http://www.w3.org/1999/xlink" content-type="arpha" xlink:type="simple">60B1BF5A-DBEF-55C3-B369-4C65B3DC24A8</object-id><label>Figure 3.</label><caption><p>SEM images of different tissues from <italic><tp:taxon-name><tp:taxon-name-part taxon-name-part-type="genus" reg="Oneirophanta">Oneirophanta</tp:taxon-name-part><tp:taxon-name-part taxon-name-part-type="species" reg="idsseica">idsseica</tp:taxon-name-part></tp:taxon-name></italic> sp. nov. (Holotype: <abbrev xmlns:xlink="http://www.w3.org/1999/xlink" xlink:title="Institute of Deep-sea Sciences and Engineering" id="ABBRID0ET5AE" xlink:type="simple">IDSSE</abbrev>-2018-0612-HS01) <bold>A1–A10</bold> dorsal body wall <bold>B1–B10</bold> papillae <bold>C</bold> tentacles <bold>D1–D4</bold> tube feet <bold>E1–E5</bold> ventral body wall. Scale bars: 50 μm (<bold>A1, A2, A7, B3, B4, D3, D4, E4</bold>); 100 μm (<bold>A3–A6, A8, A10, B2, B5, B6, E3, E5</bold>); 300 μm (<bold>A9, B1, B7–B10, C, D1, D2, E1, E2</bold>).</p></caption><graphic xmlns:xlink="http://www.w3.org/1999/xlink" xlink:href="zookeys-1195-309_article-115913__-g003.jpg" position="float" orientation="portrait" xlink:type="simple" id="oo_1006154.jpg"><uri content-type="original_file" xlink:type="simple">https://binary.pensoft.net/fig/1006154</uri></graphic></fig></tp:treatment-sec><tp:treatment-sec sec-type="etymology" id="SECID0EM6AE"><title>Etymology.</title><p>Consists of <abbrev xmlns:xlink="http://www.w3.org/1999/xlink" xlink:title="Institute of Deep-sea Sciences and Engineering" id="ABBRID0ES6AE" xlink:type="simple">IDSSE</abbrev> and the Latin suffix <italic>icus</italic> (belonging to), to honor <abbrev xmlns:xlink="http://www.w3.org/1999/xlink" xlink:title="Institute of Deep-sea Sciences and Engineering" id="ABBRID0EY6AE" xlink:type="simple">IDSSE</abbrev>’s contributions and efforts to the field of deep-sea exploration.</p></tp:treatment-sec><tp:treatment-sec sec-type="distribution" id="SECID0E36AE"><title>Distribution.</title><p>A seamount in APEI 4, Clarion Clipperton Zone; Xisha Trough, the northern slope of the South China Sea, at depths of 2985–3806 m.</p></tp:treatment-sec><tp:treatment-sec sec-type="remarks" id="SECID0ECAAG"><title>Remarks.</title><p><italic><tp:taxon-name><tp:taxon-name-part taxon-name-part-type="genus" reg="Oneirophanta">Oneirophanta</tp:taxon-name-part><tp:taxon-name-part taxon-name-part-type="species" reg="idsseica">idsseica</tp:taxon-name-part></tp:taxon-name></italic> sp. nov. is characterized by the arrangement of ventrolateral tube feet in two or three rows that number up to 40–50 pairs with distinctive cross-types in dorsal deposits. <italic><tp:taxon-name><tp:taxon-name-part taxon-name-part-type="genus" reg="Oneirophanta">O.</tp:taxon-name-part><tp:taxon-name-part taxon-name-part-type="species" reg="idsseica">idsseica</tp:taxon-name-part></tp:taxon-name></italic> sp. nov. is distinct from <italic><tp:taxon-name><tp:taxon-name-part taxon-name-part-type="genus" reg="Oneirophanta">Oneirophanta</tp:taxon-name-part><tp:taxon-name-part taxon-name-part-type="species" reg="setigera">setigera</tp:taxon-name-part></tp:taxon-name></italic> (<xref ref-type="bibr" rid="B29">Ludwig 1893</xref>) due to the presence of small, perforated plates and crosses with open ramifications that are usually bifurcated. <italic><tp:taxon-name><tp:taxon-name-part taxon-name-part-type="genus" reg="Oneirophanta">O.</tp:taxon-name-part><tp:taxon-name-part taxon-name-part-type="species" reg="idsseica">idsseica</tp:taxon-name-part></tp:taxon-name></italic> sp. nov. differs from <italic><tp:taxon-name><tp:taxon-name-part taxon-name-part-type="genus" reg="Oneirophanta">Oneirophanta</tp:taxon-name-part><tp:taxon-name-part taxon-name-part-type="species" reg="conservata">conservata</tp:taxon-name-part></tp:taxon-name></italic> Koehler &amp; Vaney, 1905 and <italic><tp:taxon-name><tp:taxon-name-part taxon-name-part-type="genus" reg="Oneirophanta">Oneirophanta</tp:taxon-name-part><tp:taxon-name-part taxon-name-part-type="species" reg="mutabilis">mutabilis</tp:taxon-name-part></tp:taxon-name></italic> Théel, 1879 by the arrangement and high number of ventrolateral tube feet, and the absence of large, perforated plates on dorsum.</p><p>The phylogenetic trees showed that <italic><tp:taxon-name><tp:taxon-name-part taxon-name-part-type="genus" reg="Oneirophanta">O.</tp:taxon-name-part><tp:taxon-name-part taxon-name-part-type="species" reg="idsseica">idsseica</tp:taxon-name-part></tp:taxon-name></italic> sp. nov., together with an unnamed species (<italic><tp:taxon-name><tp:taxon-name-part taxon-name-part-type="genus" reg="Oneirophanta">Oneirophanta</tp:taxon-name-part></tp:taxon-name></italic> stet. CCZ_100, see below), formed a sister group that included <tp:taxon-name><tp:taxon-name-part taxon-name-part-type="genus" reg="Oneirophanta">Oneirophanta</tp:taxon-name-part><tp:taxon-name-part taxon-name-part-type="uncertainty-rank">cf.</tp:taxon-name-part><tp:taxon-name-part taxon-name-part-type="species" reg="mutabilis">mutabilis</tp:taxon-name-part></tp:taxon-name> and <italic><tp:taxon-name><tp:taxon-name-part taxon-name-part-type="genus" reg="Oneirophanta">O.</tp:taxon-name-part><tp:taxon-name-part taxon-name-part-type="species" reg="mutabilis">mutabilis</tp:taxon-name-part></tp:taxon-name></italic>. From a morphological point of view, <italic><tp:taxon-name><tp:taxon-name-part taxon-name-part-type="genus" reg="Oneirophanta">O.</tp:taxon-name-part><tp:taxon-name-part taxon-name-part-type="species" reg="idsseica">idsseica</tp:taxon-name-part></tp:taxon-name></italic> sp. nov. mostly resembled <italic><tp:taxon-name><tp:taxon-name-part taxon-name-part-type="genus" reg="Oneirophanta">O.</tp:taxon-name-part></tp:taxon-name></italic> stet. CCZ_100 with ventrolateral tube feet arranged in two or three rows, two rudimentary midventral tube feet, spatulated crosses and small, irregular perforated plates on dorsum, and crosses with open ramifications in different stages of development on the ventrum. From a molecular point of view, the <abbrev xmlns:xlink="http://www.w3.org/1999/xlink" xlink:title="Mitochondrial cytochrome c oxidase I" id="ABBRID0EMEAG" xlink:type="simple">COI</abbrev> pairwise distance between <italic><tp:taxon-name><tp:taxon-name-part taxon-name-part-type="genus" reg="Oneirophanta">O.</tp:taxon-name-part><tp:taxon-name-part taxon-name-part-type="species" reg="idsseica">idsseica</tp:taxon-name-part></tp:taxon-name></italic> sp. nov. and <italic><tp:taxon-name><tp:taxon-name-part taxon-name-part-type="genus" reg="Oneirophanta">O.</tp:taxon-name-part></tp:taxon-name></italic> stet. CCZ_100 was 0.6% (Suppl. material <xref ref-type="supplementary-material" rid="S1">1</xref>). Compared with the description of <italic><tp:taxon-name><tp:taxon-name-part taxon-name-part-type="genus" reg="Oneirophanta">O.</tp:taxon-name-part></tp:taxon-name></italic> stet. CCZ_100, our study provides more details of ossicle morphology of tentacles, tube feet, and papillae.</p></tp:treatment-sec><tp:treatment-sec><!--Section generated to contain objects referenced in tp:taxon-treatment.--><supplementary-material xmlns:xlink="http://www.w3.org/1999/xlink" id="S1" position="float" orientation="portrait" xlink:type="simple"><object-id content-type="doi" xlink:type="simple">10.3897/zookeys.1195.115913.suppl1</object-id><object-id content-type="arpha" xlink:type="simple">83E3901D-0158-545D-8EFE-C484E6505129</object-id><label>Supplementary material 1</label><caption><p>Estimates of p-distances of the <abbrev xlink:title="Mitochondrial cytochrome c oxidase I" id="ABBRID0ERKDI" xlink:type="simple">COI</abbrev> gene among deimatid species and studied sequences</p></caption><statement content-type="dataType"><label>Data type</label><p>docx</p></statement><media xlink:href="zookeys-1195-309_article-115913__-s001.docx" mimetype="application" mime-subtype="vnd.openxmlformats-officedocument.wordprocessingml.document" position="float" orientation="portrait" xlink:type="simple" id="oo_1006164.docx"><uri content-type="original_file" xlink:type="simple">https://binary.pensoft.net/file/1006164</uri></media><permissions><license xlink:type="simple"><license-p>This dataset is made available under the Open Database License (http://opendatacommons.org/licenses/odbl/1.0/). The Open Database License (ODbL) is a license agreement intended to allow users to freely share, modify, and use this Dataset while maintaining this same freedom for others, provided that the original source and author(s) are credited.</license-p></license></permissions><attrib specific-use="authors">Yunlu Xiao, Haibin Zhang</attrib></supplementary-material></tp:treatment-sec><ref-list><ref id="B4"><mixed-citation xmlns:xlink="http://www.w3.org/1999/xlink" xlink:type="simple"><person-group><name name-style="western"><surname>Bribiesca-Contreras</surname><given-names>G</given-names></name><name name-style="western"><surname>Dahlgren</surname><given-names>TG</given-names></name><name name-style="western"><surname>Amon</surname><given-names>DJ</given-names></name><name name-style="western"><surname>Cairns</surname><given-names>S</given-names></name><name name-style="western"><surname>Drennan</surname><given-names>R</given-names></name><name name-style="western"><surname>Durden</surname><given-names>JM</given-names></name><name name-style="western"><surname>Eléaume</surname><given-names>MP</given-names></name><name name-style="western"><surname>Hosie</surname><given-names>AM</given-names></name><name name-style="western"><surname>Kremenetskaia</surname><given-names>A</given-names></name><name name-style="western"><surname>McQuaid</surname><given-names>K</given-names></name><name name-style="western"><surname>O’Hara</surname><given-names>TD</given-names></name><name name-style="western"><surname>Rabone</surname><given-names>M</given-names></name><name name-style="western"><surname>Simon-Lledó</surname><given-names>E</given-names></name><name name-style="western"><surname>Smith</surname><given-names>CR</given-names></name><name name-style="western"><surname>Watling</surname><given-names>L</given-names></name><name name-style="western"><surname>Wiklund</surname><given-names>H</given-names></name><name name-style="western"><surname>Glover</surname><given-names>AG</given-names></name></person-group> (<year>2022</year>) <article-title>Benthic megafauna of the western Clarion-Clipperton Zone, Pacific Ocean.</article-title><source>ZooKeys</source><volume>2022</volume>: <fpage>1</fpage>–<lpage>110</lpage>. <ext-link xlink:href="10.3897/zookeys.1113.82172" ext-link-type="doi" xlink:type="simple">https://doi.org/10.3897/zookeys.1113.82172</ext-link></mixed-citation></ref><ref id="B29"><mixed-citation xmlns:xlink="http://www.w3.org/1999/xlink" xlink:type="simple"><person-group><name name-style="western"><surname>Ludwig</surname><given-names>H</given-names></name></person-group> (<year>1893</year>) <article-title>Vorläufiger bericht über die erbeuteten holothurien. Reports on the Dredging Operations off the West Coast of Central America to the Galapagos, etc., by the U.S. Fish Commission Steamer “Albatross”. IV.</article-title><source>Bulletin of the Museum of Comparative Zoöology at Harvard College</source><volume>24</volume>(<issue>4</issue>): <fpage>105</fpage>–<lpage>114</lpage>.</mixed-citation></ref></ref-list></tp:taxon-treatment>
