# Supplementary material for: ﻿Three new species and one new record of Deimatidae (Echinodermata, Holothuroidea, Synallactida) discovered in the South China Sea and the Mariana fore-arc area using integrative taxonomic methods
Source: Zookeys. 2024 Mar 20;1195:309–35. doi: 10.3897/zookeys.1195.115913 (PMC10973770; doi:10.3897/zookeys.1195.115913)
Supplement: XML Treatment for Oneirophanta brunneannulata [file zookeys.1195.115913-treatment2.xml]

<!DOCTYPE tp:taxon-treatment
  PUBLIC "-//TaxonX//DTD Taxonomic Treatment Publishing DTD v0 20100105//EN" "tax-treatment-NSO.dtd">
<tp:taxon-treatment xmlns:tp="http://www.plazi.org/taxpub"><tp:treatment-meta><kwd-group><label>Taxon classification</label><kwd>
                <named-content content-type="kingdom">Animalia</named-content>
              </kwd><kwd>
                <named-content content-type="order">Synallactida</named-content>
              </kwd><kwd>
                <named-content content-type="family">Deimatidae</named-content>
              </kwd></kwd-group><mixed-citation publication-type="journal"><person-group><name><surname>Xiao</surname><given-names>Yunlu</given-names></name><name><surname>Zhang</surname><given-names>Haibin</given-names></name></person-group><article-title>﻿Three new species and one new record of <tp:taxon-name><tp:taxon-name-part taxon-name-part-type="family">Deimatidae</tp:taxon-name-part></tp:taxon-name> (<tp:taxon-name><tp:taxon-name-part taxon-name-part-type="phylum">Echinodermata</tp:taxon-name-part></tp:taxon-name>, <tp:taxon-name><tp:taxon-name-part taxon-name-part-type="class">Holothuroidea</tp:taxon-name-part></tp:taxon-name>, <tp:taxon-name><tp:taxon-name-part taxon-name-part-type="order">Synallactida</tp:taxon-name-part></tp:taxon-name>) discovered in the South China Sea and the Mariana fore-arc area using integrative taxonomic methods</article-title><source>Zookeys</source><day>20</day><month>03</month><year>2024</year><volume>1195</volume><fpage>309</fpage><lpage>335</lpage><pub-id pub-id-type="doi">10.3897/zookeys.1195.115913</pub-id></mixed-citation></tp:treatment-meta><tp:nomenclature><label>﻿</label><tp:taxon-name>
              <object-id xmlns:xlink="http://www.w3.org/1999/xlink" content-type="arpha" xlink:type="simple">041AC48A-C762-5311-B3BA-6AE14B703662</object-id>
              <tp:taxon-name-part taxon-name-part-type="genus" reg="Oneirophanta">Oneirophanta</tp:taxon-name-part>
              <tp:taxon-name-part taxon-name-part-type="species" reg="brunneannulata">brunneannulata</tp:taxon-name-part>
              <object-id xmlns:xlink="http://www.w3.org/1999/xlink" content-type="zoobank" xlink:type="simple">https://zoobank.org/97066926-74E7-4525-A25D-0F047F525BCC</object-id>
            </tp:taxon-name><tp:taxon-status xmlns:xlink="http://www.w3.org/1999/xlink" xlink:type="simple">sp. nov.</tp:taxon-status><xref ref-type="fig" rid="F4">Figs 4</xref><xref ref-type="fig" rid="F5">, 5</xref></tp:nomenclature><tp:treatment-sec sec-type="type material" id="SECID0EHHAG"><title>Type material.</title><p><bold><italic>Holotype</italic>.</bold><abbrev xmlns:xlink="http://www.w3.org/1999/xlink" xlink:title="Institute of Deep-sea Sciences and Engineering" id="ABBRID0ESHAG" xlink:type="simple">IDSSE</abbrev>-2018-0612-HS01, collected from the continental slope of the South China Sea, station SY157-HS01 (<named-content xmlns:xlink="http://www.w3.org/1999/xlink" content-type="dwc:verbatimCoordinates" xlink:type="simple"><named-content content-type="geo-json" specific-use="{&#34;type&#34;:&#34;Point&#34;,&#34;coordinates&#34;:[114.400000,18.853000]}" id="NCID0EZHAG" xlink:type="simple">18°51.18'N, 114°24'E</named-content></named-content>), depth 1340 m, 1 Jul. 2019, preserved in -80 °C</p></tp:treatment-sec><tp:treatment-sec sec-type="type locality" id="SECID0E5HAG"><title>Type locality.</title><p>On the continental slope of the South China Sea, depth 1340 m.</p></tp:treatment-sec><tp:treatment-sec sec-type="diagnosis" id="SECID0EDIAG"><title>Diagnosis.</title><p>Body elongated, color reddish brown, with darker tentacles and tube feet. Mouth and anus ventral. Tentacle 20. Ventrolateral tube feet ~ 37 pairs, each tube foot end with a brown ring, arranged in alternating three rows, bilateral symmetry. Dorsal papillae 23–26 on each body side, arranged in single rows. Ventrolateral papillae 9–11 on each body side. Midventral tube feet two and rudimentary. Deposits perforated plates, rods of varying shapes and few spatulated crosses.</p></tp:treatment-sec><tp:treatment-sec sec-type="description" id="SECID0EIIAG"><title>Description of holotype.</title><p><bold><italic>External morphology</italic>.</bold> Body elongated, dorsum convex, ventrum flattened. 20 cm long, and 5 cm wide before fixation (Fig. <xref ref-type="fig" rid="F4">4A, B</xref>). Skin reddish brown, with darker coloration on tentacles and tube feet, a brown ring at the end of each tube foot. Tentacle 20, never with ramified processes, circum-oral papillae absent. Ventrolateral tube feet ~ 37 pairs, placed in alternating three rows, bilateral symmetry. Midventral tube feet two and rudimentary, one placed on half the body, the other placed on a rear quarter of the body, and several small tube feet surrounding anus. Dorsal papillae 23–26 on each body side, arranged in single rows along dorsal radii, measuring 5–6 cm. Ventrolateral papillae 9–11 on each side, arranged in single rows, comparatively shorter than dorsal papillae, measuring 2.3–4.6 cm.</p><fig id="F4" position="float" orientation="portrait"><object-id xmlns:xlink="http://www.w3.org/1999/xlink" content-type="doi" xlink:type="simple">10.3897/zookeys.1195.115913.figure4</object-id><object-id xmlns:xlink="http://www.w3.org/1999/xlink" content-type="arpha" xlink:type="simple">ED4F72E0-A765-5D33-AD00-76C057046B3D</object-id><label>Figure 4.</label><caption><p><italic><tp:taxon-name><tp:taxon-name-part taxon-name-part-type="genus" reg="Oneirophanta">Oneirophanta</tp:taxon-name-part><tp:taxon-name-part taxon-name-part-type="species" reg="brunneannulata">brunneannulata</tp:taxon-name-part></tp:taxon-name></italic> sp. nov. (Holotype: <abbrev xmlns:xlink="http://www.w3.org/1999/xlink" xlink:title="Institute of Deep-sea Sciences and Engineering" id="ABBRID0ETJAG" xlink:type="simple">IDSSE</abbrev>-2018-0612-HS01) <bold>A</bold> dorsal view <bold>B</bold> ventral view. Scale bar: 6 cm.</p></caption><graphic xmlns:xlink="http://www.w3.org/1999/xlink" xlink:href="zookeys-1195-309_article-115913__-g004.jpg" position="float" orientation="portrait" xlink:type="simple" id="oo_1006155.jpg"><uri content-type="original_file" xlink:type="simple">https://binary.pensoft.net/fig/1006155</uri></graphic></fig><p><bold><italic>Ossicle morphology</italic>.</bold> Dorsal deposits only robust perforated plates present (Fig. <xref ref-type="fig" rid="F5">5A1–A3</xref>), 0.6–1.1 mm in diameter, with central holes tapering from the center to the end, some perforated plates with irregular central apophysis (Fig. <xref ref-type="fig" rid="F5">5A1</xref>). Papillae contain (1) robust spatulated rods (Fig. <xref ref-type="fig" rid="F5">5B1–B3</xref>), 0.8–1 mm in length and partially connected at the ends (Fig. <xref ref-type="fig" rid="F5">5B1</xref>); (2) spatulated crosses (Fig. <xref ref-type="fig" rid="F5">5B4</xref>); (3) Perforated plates with 2–4 large central holes, rather slender than dorsal, measuring an average 0.9 mm in diameter (Fig. <xref ref-type="fig" rid="F5">5B5, B6</xref>). Tentacle deposits slender and sturdy rods with open ramifications (Fig. <xref ref-type="fig" rid="F5">5C</xref>), 0.4–0.6 mm in length. Tube feet with varying types of rods: (1) slender rods with open ramifications, 0.5–0.7 mm long (Fig. <xref ref-type="fig" rid="F5">5D1</xref>); (2) smooth spindle-shaped rods without spines, 0.7 mm in length (Fig. <xref ref-type="fig" rid="F5">5D2</xref>); (3) sturdy spatulated rods (Fig. <xref ref-type="fig" rid="F5">5D1, D3, D4</xref>), with rudimentary or enlarged ends, 0.5–0.9 mm in length. Numerous amorphous shaped, irregular broken deposits on ventrum (Fig. <xref ref-type="fig" rid="F5">5E1, E2</xref>).</p><fig id="F5" position="float" orientation="portrait"><object-id xmlns:xlink="http://www.w3.org/1999/xlink" content-type="doi" xlink:type="simple">10.3897/zookeys.1195.115913.figure5</object-id><object-id xmlns:xlink="http://www.w3.org/1999/xlink" content-type="arpha" xlink:type="simple">7418B5EF-B4BA-5883-9590-784D7064B6B0</object-id><label>Figure 5.</label><caption><p>SEM images of <italic><tp:taxon-name><tp:taxon-name-part taxon-name-part-type="genus" reg="Oneirophanta">Oneirophanta</tp:taxon-name-part><tp:taxon-name-part taxon-name-part-type="species" reg="brunneannulata">brunneannulata</tp:taxon-name-part></tp:taxon-name></italic> sp. nov. (Holotype: <abbrev xmlns:xlink="http://www.w3.org/1999/xlink" xlink:title="Institute of Deep-sea Sciences and Engineering" id="ABBRID0EPMAG" xlink:type="simple">IDSSE</abbrev>-2018-0612-HS01) <bold>A1–A3</bold> dorsal body wall <bold>B1–B6</bold> papillae <bold>C</bold> tentacles <bold>D1–D4</bold> tube feet <bold>E1–E2</bold> ventral body wall. Scale bars: 300 μm.</p></caption><graphic xmlns:xlink="http://www.w3.org/1999/xlink" xlink:href="zookeys-1195-309_article-115913__-g005.jpg" position="float" orientation="portrait" xlink:type="simple" id="oo_1006156.jpg"><uri content-type="original_file" xlink:type="simple">https://binary.pensoft.net/fig/1006156</uri></graphic></fig></tp:treatment-sec><tp:treatment-sec sec-type="etymology" id="SECID0ECNAG"><title>Etymology.</title><p>The specific epithet <italic><tp:taxon-name><tp:taxon-name-part taxon-name-part-type="genus" reg="Oneirophanta"/><tp:taxon-name-part taxon-name-part-type="species" reg="brunneannulata">brunneannulata</tp:taxon-name-part></tp:taxon-name></italic> in Latin means brown rings. It is here used as a noun in apposition and refers to the distinctive brown rings around the tube feet.</p></tp:treatment-sec><tp:treatment-sec sec-type="distribution" id="SECID0ESNAG"><title>Distribution.</title><p>Only in the type locality.</p></tp:treatment-sec><tp:treatment-sec sec-type="remarks" id="SECID0EXNAG"><title>Remarks.</title><p><italic><tp:taxon-name><tp:taxon-name-part taxon-name-part-type="genus" reg="Oneirophanta">Oneirophanta</tp:taxon-name-part><tp:taxon-name-part taxon-name-part-type="species" reg="brunneannulata">brunneannulata</tp:taxon-name-part></tp:taxon-name></italic> sp. nov. differs from other species in the genus in possessing brown rings at the end of tube feet that are arranged in three rows along ventrolateral radii. <italic><tp:taxon-name><tp:taxon-name-part taxon-name-part-type="genus" reg="Oneirophanta">O.</tp:taxon-name-part><tp:taxon-name-part taxon-name-part-type="species" reg="brunneannulata">brunneannulata</tp:taxon-name-part></tp:taxon-name></italic> sp. nov. is relatively similar to <italic><tp:taxon-name><tp:taxon-name-part taxon-name-part-type="genus" reg="Oneirophanta">O.</tp:taxon-name-part><tp:taxon-name-part taxon-name-part-type="species" reg="mutabilis">mutabilis</tp:taxon-name-part></tp:taxon-name></italic> in possession of plates and spatulated rods, but there are differences: (1) different diameters of perforated plates, 0.6–1.1 mm in <italic><tp:taxon-name><tp:taxon-name-part taxon-name-part-type="genus" reg="Oneirophanta">O.</tp:taxon-name-part><tp:taxon-name-part taxon-name-part-type="species" reg="brunneannulata">brunneannulata</tp:taxon-name-part></tp:taxon-name></italic> sp. nov., but 2–3 mm in <italic><tp:taxon-name><tp:taxon-name-part taxon-name-part-type="genus" reg="Oneirophanta">O.</tp:taxon-name-part><tp:taxon-name-part taxon-name-part-type="species" reg="mutabilis">mutabilis</tp:taxon-name-part></tp:taxon-name></italic>, and some perforated plates in <italic><tp:taxon-name><tp:taxon-name-part taxon-name-part-type="genus" reg="Oneirophanta">O.</tp:taxon-name-part><tp:taxon-name-part taxon-name-part-type="species" reg="brunneannulata">brunneannulata</tp:taxon-name-part></tp:taxon-name></italic> sp. nov. possess a central apophysis. (2) different types of deposits in tube feet, <italic><tp:taxon-name><tp:taxon-name-part taxon-name-part-type="genus" reg="Oneirophanta">O.</tp:taxon-name-part><tp:taxon-name-part taxon-name-part-type="species" reg="brunneannulata">brunneannulata</tp:taxon-name-part></tp:taxon-name></italic> sp. nov. has various forms of spatulated rods and a few spindle-shaped rods, but lacks perforated plates, and there are perforated plates in addition to sturdy and spatulated rods in <italic><tp:taxon-name><tp:taxon-name-part taxon-name-part-type="genus" reg="Oneirophanta">O.</tp:taxon-name-part><tp:taxon-name-part taxon-name-part-type="species" reg="mutabilis">mutabilis</tp:taxon-name-part></tp:taxon-name></italic>. <italic><tp:taxon-name><tp:taxon-name-part taxon-name-part-type="genus" reg="Oneirophanta">O.</tp:taxon-name-part><tp:taxon-name-part taxon-name-part-type="species" reg="brunneannulata">brunneannulata</tp:taxon-name-part></tp:taxon-name></italic> sp. nov. differs from <italic><tp:taxon-name><tp:taxon-name-part taxon-name-part-type="genus" reg="Oneirophanta">O.</tp:taxon-name-part><tp:taxon-name-part taxon-name-part-type="species" reg="setigera">setigera</tp:taxon-name-part></tp:taxon-name></italic> in having perforated plates on the dorsum and the ventrum, lacked spatulated crosses, and had a large number of tube feet that were arranged in three rows. Larger central perforations on perforated plates were in papillae, and the presence of spatulated rods and papillae were arranged in single rows along the dorsal radius (double rows along dorsal radius in <italic><tp:taxon-name><tp:taxon-name-part taxon-name-part-type="genus" reg="Oneirophanta">O.</tp:taxon-name-part><tp:taxon-name-part taxon-name-part-type="species" reg="conservata">conservata</tp:taxon-name-part></tp:taxon-name></italic>) distinguished <italic><tp:taxon-name><tp:taxon-name-part taxon-name-part-type="genus" reg="Oneirophanta">O.</tp:taxon-name-part><tp:taxon-name-part taxon-name-part-type="species" reg="brunneannulata">brunneannulata</tp:taxon-name-part></tp:taxon-name></italic> sp. nov. from <italic><tp:taxon-name><tp:taxon-name-part taxon-name-part-type="genus" reg="Oneirophanta">O.</tp:taxon-name-part><tp:taxon-name-part taxon-name-part-type="species" reg="conservata">conservata</tp:taxon-name-part></tp:taxon-name></italic> (Table <xref ref-type="table" rid="T2">2</xref>).</p><table-wrap id="T2" position="float" orientation="portrait"><label>Table 2.</label><caption><p>Main morphological characters in species of <italic><tp:taxon-name><tp:taxon-name-part taxon-name-part-type="genus" reg="Oneirophanta">Oneirophanta</tp:taxon-name-part></tp:taxon-name></italic> Théel, 1879.</p></caption><table id="TID0EHLAI" rules="all"><tbody><tr><th rowspan="1" colspan="1">Characteristics</th><th rowspan="1" colspan="1"><italic><tp:taxon-name><tp:taxon-name-part taxon-name-part-type="genus" reg="Oneirophanta">O.</tp:taxon-name-part><tp:taxon-name-part taxon-name-part-type="species" reg="idsseica">idsseica</tp:taxon-name-part></tp:taxon-name></italic> sp. nov.</th><th rowspan="1" colspan="1"><italic><tp:taxon-name><tp:taxon-name-part taxon-name-part-type="genus" reg="Oneirophanta">O.</tp:taxon-name-part><tp:taxon-name-part taxon-name-part-type="species" reg="brunneannulata">brunneannulata</tp:taxon-name-part></tp:taxon-name></italic> sp. nov.</th><th rowspan="1" colspan="1"><italic><tp:taxon-name><tp:taxon-name-part taxon-name-part-type="genus" reg="Oneirophanta">O.</tp:taxon-name-part><tp:taxon-name-part taxon-name-part-type="species" reg="lucerna">lucerna</tp:taxon-name-part></tp:taxon-name></italic> sp. nov.</th><th rowspan="1" colspan="1">
                      <italic>
                        <tp:taxon-name><tp:taxon-name-part taxon-name-part-type="genus" reg="Oneirophanta">O.</tp:taxon-name-part><tp:taxon-name-part taxon-name-part-type="species" reg="conservata">conservata</tp:taxon-name-part></tp:taxon-name>
                      </italic>
                    </th><th rowspan="1" colspan="1">
                      <italic>
                        <tp:taxon-name><tp:taxon-name-part taxon-name-part-type="genus" reg="Oneirophanta">O.</tp:taxon-name-part><tp:taxon-name-part taxon-name-part-type="species" reg="setigera">setigera</tp:taxon-name-part></tp:taxon-name>
                      </italic>
                    </th><th rowspan="1" colspan="1">
                      <italic>
                        <tp:taxon-name><tp:taxon-name-part taxon-name-part-type="genus" reg="Oneirophanta">O.</tp:taxon-name-part><tp:taxon-name-part taxon-name-part-type="species" reg="mutabilis">mutabilis</tp:taxon-name-part><tp:taxon-name-part taxon-name-part-type="subspecies" reg="mutabilis">mutabilis</tp:taxon-name-part></tp:taxon-name>
                      </italic>
                    </th><th rowspan="1" colspan="1">
                      <italic>
                        <tp:taxon-name><tp:taxon-name-part taxon-name-part-type="genus" reg="Oneirophanta">O.</tp:taxon-name-part><tp:taxon-name-part taxon-name-part-type="species" reg="mutabilis">mutabilis</tp:taxon-name-part><tp:taxon-name-part taxon-name-part-type="subspecies" reg="affinis">affinis</tp:taxon-name-part></tp:taxon-name>
                      </italic>
                    </th></tr><tr><td rowspan="1" colspan="1">Tentacle number</td><td rowspan="1" colspan="1">15</td><td rowspan="1" colspan="1">20</td><td rowspan="1" colspan="1">19 or 20</td><td rowspan="1" colspan="1">Only eight founded</td><td rowspan="1" colspan="1">15–20</td><td rowspan="1" colspan="1">18–20</td><td rowspan="1" colspan="1">18–20</td></tr><tr><td rowspan="1" colspan="1">Ventrolateral tube feet number and arrangement</td><td rowspan="1" colspan="1">40–50 pairs, in alternating two or three rows</td><td rowspan="1" colspan="1">~ 37 pairs, in alternating three rows</td><td rowspan="1" colspan="1">11–14 on each side, in single rows</td><td rowspan="1" colspan="1">33–34 on each side, in two rows</td><td rowspan="1" colspan="1">16–30 on each side, in alter-nating double rows</td><td rowspan="1" colspan="1">8–28 (36), in alterna-ting double rows</td><td rowspan="1" colspan="1">15–20 (44), –</td></tr><tr><td rowspan="1" colspan="1">Dorsal papillae number and arrangement</td><td rowspan="1" colspan="1">18–20 on each side, in single rows</td><td rowspan="1" colspan="1">23–26 on each body side, in single rows</td><td rowspan="1" colspan="1">15–27 on each body side, in regular single rows</td><td rowspan="1" colspan="1">30, in double rows</td><td rowspan="1" colspan="1">12–32, in irregular double rows</td><td rowspan="1" colspan="1">4–19, in single rows</td><td rowspan="1" colspan="1">5–35, in single or double rows</td></tr><tr><td rowspan="1" colspan="1">Ventrolateral papillae number and arrangement</td><td rowspan="1" colspan="1">9–12 on each side, in single rows</td><td rowspan="1" colspan="1">9–11, in single rows</td><td rowspan="1" colspan="1">7–10, in single rows</td><td rowspan="1" colspan="1">13, in two rows</td><td rowspan="1" colspan="1">9–17, –</td><td rowspan="1" colspan="1">4–17, –</td><td rowspan="1" colspan="1">5–11, –</td></tr><tr><td rowspan="1" colspan="1">Midventral tube feet number and arrangement</td><td rowspan="1" colspan="1">Two and rudimentary, one positioned in the front third of the body, the other positioned in the back third of the body</td><td rowspan="1" colspan="1">Two, rudimentary, one placed on half the body, the other placed on a rear quarter of the body</td><td rowspan="1" colspan="1">Two and rudimentary, one placed on half the body, the other on a rear quarter of the body</td><td rowspan="1" colspan="1">12, placed through-out the entire length of this radius, sometimes in pairs</td><td rowspan="1" colspan="1">0–6, in front of the anus</td><td rowspan="1" colspan="1">0–4, pre-anal</td><td rowspan="1" colspan="1">3–9, usually one pair placed pre-anal</td></tr><tr><td rowspan="1" colspan="1">Dorsal Deposit</td><td rowspan="1" colspan="1">Perforated plates with open ramifications and crosses with dichotomously ramified ends or irregular, and spatulated rods</td><td rowspan="1" colspan="1">Perforated plates, 0.6–1.1 mm in diameter, some with irregular central apophysis</td><td rowspan="1" colspan="1">Spatulated crosses, spinous rods with branched spines, spatulated rods up to 1 mm</td><td rowspan="1" colspan="1">Perforated plates, some in the developmental stage, rods with slightly thorny surfaces, pointed or bifid ends occasionally</td><td rowspan="1" colspan="1">Spatulated crosses, 1.1–3 mm</td><td rowspan="1" colspan="1">Perforated plates, 2–3 mm in diameter, bearing several small, vertical spines, with a rather slender mesh-work</td><td rowspan="1" colspan="1">Robust and rather small, vertical spines, often irregularly shaped due to elongation of the primary rod</td></tr><tr><td rowspan="1" colspan="1">Ventral</td><td rowspan="1" colspan="1">Perforated plates and crosses with open ramifications</td><td rowspan="1" colspan="1">Numerous irregular broken deposits, amorphous shaped</td><td rowspan="1" colspan="1">Spinous rods and spatulated crosses with arms twice divided</td><td rowspan="4" colspan="1">–</td><td rowspan="1" colspan="1">Spatulated crosses, 0.2–2.3 mm</td><td rowspan="1" colspan="1">Vary more, less well-developed, and less irregular than dorsal ones</td><td rowspan="1" colspan="1">–</td></tr><tr><td rowspan="1" colspan="1">Papillae</td><td rowspan="1" colspan="1">Slender or sturdy rods, crosses with open ramifications, some bearing 2–3 processes</td><td rowspan="1" colspan="1">Perforated plates with 2–4 large central holes, robust spatulated rods and few spatulated crosses</td><td rowspan="1" colspan="1">Spinous rods and spatulated rods</td><td rowspan="1" colspan="1">Spatulated rods</td><td rowspan="1" colspan="1">Perforated plates only</td><td rowspan="1" colspan="1">Perforated plates, small, sturdy and spatulated rods</td></tr><tr><td rowspan="1" colspan="1">Tube feet</td><td rowspan="1" colspan="1">Mainly robust spatulated rods and irregular deposits</td><td rowspan="1" colspan="1">Smooth spindle-shaped rods, slender rods with dichotomously ramified ends, sturdy spatulated rods with rudimentary or enlarged ends</td><td rowspan="2" colspan="1">Spinous rods of two types, one irregularly shaped, the other with few regularly distri-buted spines, sturdy spatulated rods with perforated extremities that occasionally bifurcated</td><td rowspan="1" colspan="1">–</td><td rowspan="1" colspan="1">Perforated plates</td><td rowspan="1" colspan="1">Sturdy and spatulated rods</td></tr><tr><td rowspan="1" colspan="1">Tentacle</td><td rowspan="1" colspan="1">Sturdy spatulated rods</td><td rowspan="1" colspan="1">Slender and sturdy rods with open ramifications</td><td rowspan="1" colspan="1">–</td><td rowspan="1" colspan="1">Irregularly placed and stout rods, somewhat branched</td><td rowspan="1" colspan="1">Clusters of rod-shaped spicules</td></tr><tr><td rowspan="1" colspan="1">Data source</td><td rowspan="1" colspan="1"><xref ref-type="bibr" rid="B4">Bribiesca-Contreras et al. 2022</xref>; this study</td><td rowspan="1" colspan="1">This study</td><td rowspan="1" colspan="1">This study</td><td rowspan="1" colspan="1"><xref ref-type="bibr" rid="B20">Koehler and Vaney 1905</xref>; <xref ref-type="bibr" rid="B14">Hansen 1975</xref></td><td rowspan="1" colspan="1"><xref ref-type="bibr" rid="B29">Ludwig 1893</xref>; <xref ref-type="bibr" rid="B14">Hansen1975</xref></td><td rowspan="1" colspan="1"><xref ref-type="bibr" rid="B48">Théel 1879</xref>; <xref ref-type="bibr" rid="B14">Hansen 1975</xref></td><td rowspan="1" colspan="1"><xref ref-type="bibr" rid="B48">Théel 1879</xref>; <xref ref-type="bibr" rid="B14">Hansen 1975</xref></td></tr></tbody></table><table-wrap-foot><fn><p>‘–’means data not available.</p></fn></table-wrap-foot></table-wrap></tp:treatment-sec><ref-list><ref id="B4"><mixed-citation xmlns:xlink="http://www.w3.org/1999/xlink" xlink:type="simple"><person-group><name name-style="western"><surname>Bribiesca-Contreras</surname><given-names>G</given-names></name><name name-style="western"><surname>Dahlgren</surname><given-names>TG</given-names></name><name name-style="western"><surname>Amon</surname><given-names>DJ</given-names></name><name name-style="western"><surname>Cairns</surname><given-names>S</given-names></name><name name-style="western"><surname>Drennan</surname><given-names>R</given-names></name><name name-style="western"><surname>Durden</surname><given-names>JM</given-names></name><name name-style="western"><surname>Eléaume</surname><given-names>MP</given-names></name><name name-style="western"><surname>Hosie</surname><given-names>AM</given-names></name><name name-style="western"><surname>Kremenetskaia</surname><given-names>A</given-names></name><name name-style="western"><surname>McQuaid</surname><given-names>K</given-names></name><name name-style="western"><surname>O’Hara</surname><given-names>TD</given-names></name><name name-style="western"><surname>Rabone</surname><given-names>M</given-names></name><name name-style="western"><surname>Simon-Lledó</surname><given-names>E</given-names></name><name name-style="western"><surname>Smith</surname><given-names>CR</given-names></name><name name-style="western"><surname>Watling</surname><given-names>L</given-names></name><name name-style="western"><surname>Wiklund</surname><given-names>H</given-names></name><name name-style="western"><surname>Glover</surname><given-names>AG</given-names></name></person-group> (<year>2022</year>) <article-title>Benthic megafauna of the western Clarion-Clipperton Zone, Pacific Ocean.</article-title><source>ZooKeys</source><volume>2022</volume>: <fpage>1</fpage>–<lpage>110</lpage>. <ext-link xlink:href="10.3897/zookeys.1113.82172" ext-link-type="doi" xlink:type="simple">https://doi.org/10.3897/zookeys.1113.82172</ext-link></mixed-citation></ref><ref id="B20"><mixed-citation xmlns:xlink="http://www.w3.org/1999/xlink" xlink:type="simple"><person-group><name name-style="western"><surname>Koehler</surname><given-names>R</given-names></name><name name-style="western"><surname>Vaney</surname><given-names>C</given-names></name></person-group> (<year>1905</year>) An Account of the Deep-Sea <tp:taxon-name><tp:taxon-name-part taxon-name-part-type="class">Holothuroidea</tp:taxon-name-part></tp:taxon-name> Collected by the Royal Indian Marine Survey Ship Investigator. The Indian Museum, Calcutta, 1–170. <ext-link xlink:href="10.5962/bhl.title.1730" ext-link-type="doi" xlink:type="simple">https://doi.org/10.5962/bhl.title.1730</ext-link></mixed-citation></ref><ref id="B14"><mixed-citation xmlns:xlink="http://www.w3.org/1999/xlink" xlink:type="simple"><person-group><name name-style="western"><surname>Hansen</surname><given-names>B</given-names></name></person-group> (<year>1975</year>) <article-title>Scientific results of the Danish Deep-Sea Expedition Round the World 1950–52. Systematics and biology of the deep-sea holothurians. Part 1: <tp:taxon-name><tp:taxon-name-part taxon-name-part-type="order">Elasipoda</tp:taxon-name-part></tp:taxon-name>.</article-title><source>Galathea Report</source><volume>13</volume>: <fpage>1</fpage>–<lpage>262</lpage>.</mixed-citation></ref><ref id="B29"><mixed-citation xmlns:xlink="http://www.w3.org/1999/xlink" xlink:type="simple"><person-group><name name-style="western"><surname>Ludwig</surname><given-names>H</given-names></name></person-group> (<year>1893</year>) <article-title>Vorläufiger bericht über die erbeuteten holothurien. Reports on the Dredging Operations off the West Coast of Central America to the Galapagos, etc., by the U.S. Fish Commission Steamer “Albatross”. IV.</article-title><source>Bulletin of the Museum of Comparative Zoöology at Harvard College</source><volume>24</volume>(<issue>4</issue>): <fpage>105</fpage>–<lpage>114</lpage>.</mixed-citation></ref><ref id="B48"><mixed-citation xmlns:xlink="http://www.w3.org/1999/xlink" xlink:type="simple"><person-group><name name-style="western"><surname>Théel</surname><given-names>H</given-names></name></person-group> (<year>1879</year>) <article-title>Preliminary Report on the <tp:taxon-name><tp:taxon-name-part taxon-name-part-type="family">Holothuridae</tp:taxon-name-part></tp:taxon-name> of the Exploring Voyage of H.M.S. “Challenger” under Professor Sir C. Wyville Thomson F.R.S., Part 1, Bihang Till K.</article-title><source>Svenska Vetenskaps-Akademiens Handlingar</source><volume>5</volume>(<issue>19</issue>): <fpage>1</fpage>–<lpage>20</lpage>.</mixed-citation></ref></ref-list></tp:taxon-treatment>
