# Supplementary material for: ﻿Three new species and one new record of Deimatidae (Echinodermata, Holothuroidea, Synallactida) discovered in the South China Sea and the Mariana fore-arc area using integrative taxonomic methods
Source: Zookeys. 2024 Mar 20;1195:309–35. doi: 10.3897/zookeys.1195.115913 (PMC10973770; doi:10.3897/zookeys.1195.115913)
Supplement: XML Treatment for Oneirophanta lucerna [file zookeys.1195.115913-treatment3.xml]

<!DOCTYPE tp:taxon-treatment
  PUBLIC "-//TaxonX//DTD Taxonomic Treatment Publishing DTD v0 20100105//EN" "tax-treatment-NSO.dtd">
<tp:taxon-treatment xmlns:tp="http://www.plazi.org/taxpub"><tp:treatment-meta><kwd-group><label>Taxon classification</label><kwd>
                <named-content content-type="kingdom">Animalia</named-content>
              </kwd><kwd>
                <named-content content-type="order">Synallactida</named-content>
              </kwd><kwd>
                <named-content content-type="family">Deimatidae</named-content>
              </kwd></kwd-group><mixed-citation publication-type="journal"><person-group><name><surname>Xiao</surname><given-names>Yunlu</given-names></name><name><surname>Zhang</surname><given-names>Haibin</given-names></name></person-group><article-title>﻿Three new species and one new record of <tp:taxon-name><tp:taxon-name-part taxon-name-part-type="family">Deimatidae</tp:taxon-name-part></tp:taxon-name> (<tp:taxon-name><tp:taxon-name-part taxon-name-part-type="phylum">Echinodermata</tp:taxon-name-part></tp:taxon-name>, <tp:taxon-name><tp:taxon-name-part taxon-name-part-type="class">Holothuroidea</tp:taxon-name-part></tp:taxon-name>, <tp:taxon-name><tp:taxon-name-part taxon-name-part-type="order">Synallactida</tp:taxon-name-part></tp:taxon-name>) discovered in the South China Sea and the Mariana fore-arc area using integrative taxonomic methods</article-title><source>Zookeys</source><day>20</day><month>03</month><year>2024</year><volume>1195</volume><fpage>309</fpage><lpage>335</lpage><pub-id pub-id-type="doi">10.3897/zookeys.1195.115913</pub-id></mixed-citation></tp:treatment-meta><tp:nomenclature><label>﻿</label><tp:taxon-name>
              <object-id xmlns:xlink="http://www.w3.org/1999/xlink" content-type="arpha" xlink:type="simple">F41B2E8F-675E-5DAF-8DA3-3FBCCCCD95B2</object-id>
              <tp:taxon-name-part taxon-name-part-type="genus" reg="Oneirophanta">Oneirophanta</tp:taxon-name-part>
              <tp:taxon-name-part taxon-name-part-type="species" reg="lucerna">lucerna</tp:taxon-name-part>
              <object-id xmlns:xlink="http://www.w3.org/1999/xlink" content-type="zoobank" xlink:type="simple">https://zoobank.org/DF0BA6C4-E07A-467A-9983-603B303CDA6E</object-id>
            </tp:taxon-name><tp:taxon-status xmlns:xlink="http://www.w3.org/1999/xlink" xlink:type="simple">sp. nov.</tp:taxon-status><xref ref-type="fig" rid="F6">Figs 6</xref><xref ref-type="fig" rid="F7">, 7</xref></tp:nomenclature><tp:treatment-sec sec-type="type material" id="SECID0EZBBG"><title>Type material.</title><p><bold><italic>Holotype</italic>.</bold><abbrev xmlns:xlink="http://www.w3.org/1999/xlink" xlink:title="Institute of Deep-sea Sciences and Engineering" id="ABBRID0EECBG" xlink:type="simple">IDSSE</abbrev>-2023-0208-HS02, northern slope of the South China Sea, station SY530-HS02 (<named-content xmlns:xlink="http://www.w3.org/1999/xlink" content-type="dwc:verbatimCoordinates" xlink:type="simple"><named-content content-type="geo-json" specific-use="{&#34;type&#34;:&#34;Point&#34;,&#34;coordinates&#34;:[110.300000,16.476667]}" id="NCID0ELCBG" xlink:type="simple">16°28.60'N, 110°18'E</named-content></named-content>), depth 1389 m, 8 Feb. 2023, preserved in absolute alcohol. <bold><italic>Paratypes</italic>.</bold> Three specimens. <abbrev xmlns:xlink="http://www.w3.org/1999/xlink" xlink:title="Institute of Deep-sea Sciences and Engineering" id="ABBRID0EUCBG" xlink:type="simple">IDSSE</abbrev>-2023-0204-HS02, northern slope of the South China Sea, station SY529-HS02 (<named-content xmlns:xlink="http://www.w3.org/1999/xlink" content-type="dwc:verbatimCoordinates" xlink:type="simple"><named-content content-type="geo-json" specific-use="{&#34;type&#34;:&#34;Point&#34;,&#34;coordinates&#34;:[110.716667,16.470000]}" id="NCID0E2CBG" xlink:type="simple">16°28.20'N, 110°43'E</named-content></named-content>), depth 1393 m, 4 Feb. 2023, preserved in absolute alcohol. <abbrev xmlns:xlink="http://www.w3.org/1999/xlink" xlink:title="Institute of Deep-sea Sciences and Engineering" id="ABBRID0EADBG" xlink:type="simple">IDSSE</abbrev>-2023-0208-HS01, northern slope of the South China Sea, station SY530-HS01 (<named-content xmlns:xlink="http://www.w3.org/1999/xlink" content-type="dwc:verbatimCoordinates" xlink:type="simple"><named-content content-type="geo-json" specific-use="{&#34;type&#34;:&#34;Point&#34;,&#34;coordinates&#34;:[110.716667,16.471667]}" id="NCID0EHDBG" xlink:type="simple">16°28.30'N, 110°43'E</named-content></named-content>), depth 1389 m, 8 Feb. 2023, preserved in absolute alcohol. <abbrev xmlns:xlink="http://www.w3.org/1999/xlink" xlink:title="Institute of Deep-sea Sciences and Engineering" id="ABBRID0EMDBG" xlink:type="simple">IDSSE</abbrev>-2023-0208-HS03, northern slope of the South China Sea, station SY530-HS03 (<named-content xmlns:xlink="http://www.w3.org/1999/xlink" content-type="dwc:verbatimCoordinates" xlink:type="simple"><named-content content-type="geo-json" specific-use="{&#34;type&#34;:&#34;Point&#34;,&#34;coordinates&#34;:[110.716667,16.469667]}" id="NCID0ETDBG" xlink:type="simple">16°28.18'N, 110°43'E</named-content></named-content>), depth 1392 m, 8 Feb. 2023, preserved in absolute alcohol.</p></tp:treatment-sec><tp:treatment-sec sec-type="type locality" id="SECID0EYDBG"><title>Type locality.</title><p>Northern slope of the South China Sea, depth 1389 m.</p></tp:treatment-sec><tp:treatment-sec sec-type="diagnosis" id="SECID0E4DBG"><title>Diagnosis.</title><p>Body elongated, skin smooth, color orange in vivo. Mouth anteroventral, anus posteroventral. Tentacle 19 or 20. Ventrolateral tube feet 11–14 on each body side, arranged in single rows. Midventral tube feet two and rudimentary. Dorsal papillae 15–27 on each side, placed in single rows along dorsal radius. Ventrolateral papillae 7–10 on each side, arranged in single rows. Dorsal deposits spatulated crosses, spatulated rods, and widely scattered spinous rods with branched spines. Papillae deposits with spinous rods and spatulated rods. Spatulated crosses with the arms twice divided and two types of spinous rods are in ventrum. Spinous rods and sturdy spatulated rods with open ramifications in tentacles and tube feet.</p></tp:treatment-sec><tp:treatment-sec sec-type="description" id="SECID0ECEBG"><title>Description of holotype.</title><p><bold><italic>External morphology</italic>.</bold> Body elongated, dorsum inflated, ventrum flattened, slightly narrowed anteriorly (Fig. <xref ref-type="fig" rid="F6">6</xref>). Length in vivo 22 cm (Fig. <xref ref-type="fig" rid="F6">6B</xref>), in ethanol 20 cm. Maximum body width 6 cm in vivo, 5.7 cm in ethanol. Color in vivo orange (Fig. <xref ref-type="fig" rid="F6">6C</xref>), tentacle and tips of papillae and tube feet more pigmented than the body skin. Tentacle 20. Circum-oral papillae absent. Mouth anteroventral, anus posteroventral terminal. Ventrolateral tube feet 14 pairs, placed in single rows on ventrolateral ambulacrum, partly projecting horizontally from the body (Fig. <xref ref-type="fig" rid="F6">6D</xref>). Midventral radius naked. Midventral tube feet two and rudimentary, with one placed on half the body, while the other placed on a rear quarter of the body, and several smaller tube feet close to anus. Left dorsal papillae 27, right dorsal papillae 21, measuring 1.5–5.2 cm, arranged in regular single rows along dorsal radii (Fig. <xref ref-type="fig" rid="F6">6C</xref>). Ventrolateral papillae 9–10 on each side, measuring 2.2–3.2 cm, placed in single rows along the ventrolateral radii.</p><fig id="F6" position="float" orientation="portrait"><object-id xmlns:xlink="http://www.w3.org/1999/xlink" content-type="doi" xlink:type="simple">10.3897/zookeys.1195.115913.figure6</object-id><object-id xmlns:xlink="http://www.w3.org/1999/xlink" content-type="arpha" xlink:type="simple">D23176E6-50C8-5663-81BC-87D2884BF13B</object-id><label>Figure 6.</label><caption><p><italic><tp:taxon-name><tp:taxon-name-part taxon-name-part-type="genus" reg="Oneirophanta">Oneirophanta</tp:taxon-name-part><tp:taxon-name-part taxon-name-part-type="species" reg="lucerna">lucerna</tp:taxon-name-part></tp:taxon-name></italic> sp. nov. (Holotype <abbrev xmlns:xlink="http://www.w3.org/1999/xlink" xlink:title="Institute of Deep-sea Sciences and Engineering" id="ABBRID0E4FBG" xlink:type="simple">IDSSE</abbrev>-2023-0208-HS02) <bold>A, B</bold> in situ images <bold>C</bold> dorsal view <bold>D</bold> ventral view. Scale bars: 5 cm.</p></caption><graphic xmlns:xlink="http://www.w3.org/1999/xlink" xlink:href="zookeys-1195-309_article-115913__-g006.jpg" position="float" orientation="portrait" xlink:type="simple" id="oo_1006157.jpg"><uri content-type="original_file" xlink:type="simple">https://binary.pensoft.net/fig/1006157</uri></graphic></fig><p><bold><italic>Ossicle morphology</italic>.</bold> Dorsal deposits contain spatulated crosses, spinous rods and spatulated rods. Spinous rods with irregular spines, 0.1–0.2 mm in length (Fig. <xref ref-type="fig" rid="F7">7A1, A2</xref>); spatulated crosses with arms 0.2–0.8 mm in length (Fig. <xref ref-type="fig" rid="F7">7A3</xref>); spatulated rods up to 1 mm (Fig. <xref ref-type="fig" rid="F7">7A4</xref>). Papillae with spinous rods 0.2–0.3 mm in length (Fig. <xref ref-type="fig" rid="F7">7B1, B2</xref>), and spatulated rods 0.4–0.9 mm in length, some with an extra branch from central part (Fig. <xref ref-type="fig" rid="F7">7B3</xref>), some bifurcated at the end (Fig. <xref ref-type="fig" rid="F7">7B4</xref>). Ventral body wall spatulated crosses with the arms twice divided (Fig. <xref ref-type="fig" rid="F7">7C1, C2</xref>) and the spinous rods of two types, one with more complex and irregularly placed spines (Fig. <xref ref-type="fig" rid="F7">7C3</xref>), the other with fewer and more regularly arranged spines (Fig. <xref ref-type="fig" rid="F7">7C4</xref>), up to 0.4 mm long. Tentacles and tube feet with similar ossicle types, spinous rods of two types, a few regularly distributed spines, 0.3–0.35 mm in length (Fig. <xref ref-type="fig" rid="F7">7D1, E1</xref>), irregularly shaped (Fig. <xref ref-type="fig" rid="F7">7D5, E2</xref>), and somewhat sturdy spatulated rods with perforated extremities that occasionally bifurcated (Fig. <xref ref-type="fig" rid="F7">7D2–D4, E3, E4</xref>), 0.2–0.7 mm in length.</p><fig id="F7" position="float" orientation="portrait"><object-id xmlns:xlink="http://www.w3.org/1999/xlink" content-type="doi" xlink:type="simple">10.3897/zookeys.1195.115913.figure7</object-id><object-id xmlns:xlink="http://www.w3.org/1999/xlink" content-type="arpha" xlink:type="simple">BD98C3DF-0F59-5BF2-AAE7-DB548BBC3A3E</object-id><label>Figure 7.</label><caption><p>SEM images of <italic><tp:taxon-name><tp:taxon-name-part taxon-name-part-type="genus" reg="Oneirophanta">Oneirophanta</tp:taxon-name-part><tp:taxon-name-part taxon-name-part-type="species" reg="lucerna">lucerna</tp:taxon-name-part></tp:taxon-name></italic> sp. nov. (Holotype <abbrev xmlns:xlink="http://www.w3.org/1999/xlink" xlink:title="Institute of Deep-sea Sciences and Engineering" id="ABBRID0E6IBG" xlink:type="simple">IDSSE</abbrev>-2023-0208-HS02) <bold>A1–A4</bold> dorsal body wall <bold>B1–B4</bold> papillae <bold>C1–C4</bold> ventral body wall <bold>D1–D5</bold> tube feet <bold>E1–E5</bold> tentacles Scale bars: 50 μm (<bold>A1–A2</bold>, <bold>B1–B2</bold>, <bold>C2</bold>); 100 μm (<bold>C3</bold>, <bold>D1–E5</bold>); 200 μm (<bold>A3</bold>, <bold>A4</bold>; <bold>B3–C1</bold>).</p></caption><graphic xmlns:xlink="http://www.w3.org/1999/xlink" xlink:href="zookeys-1195-309_article-115913__-g007.jpg" position="float" orientation="portrait" xlink:type="simple" id="oo_1006158.jpg"><uri content-type="original_file" xlink:type="simple">https://binary.pensoft.net/fig/1006158</uri></graphic></fig></tp:treatment-sec><tp:treatment-sec sec-type="etymology" id="SECID0ECKBG"><title>Etymology.</title><p>The species was named after the Latin word <italic><tp:taxon-name><tp:taxon-name-part taxon-name-part-type="genus" reg="Oneirophanta"/><tp:taxon-name-part taxon-name-part-type="species" reg="lucerna">lucerna</tp:taxon-name-part></tp:taxon-name></italic> to commemorate the traditional Chinese Lantern Festival, which was relatively close to the time these specimens were collected.</p></tp:treatment-sec><tp:treatment-sec sec-type="distribution" id="SECID0ESKBG"><title>Distribution.</title><p>Northern slope of the South China Sea, depths of 1389–1393 m.</p></tp:treatment-sec><tp:treatment-sec sec-type="remarks" id="SECID0EXKBG"><title>Remarks.</title><p>The new species conformed to the genus <italic><tp:taxon-name><tp:taxon-name-part taxon-name-part-type="genus" reg="Oneirophanta">Oneirophanta</tp:taxon-name-part></tp:taxon-name></italic> characterized by uncontracted the tentacles, the absence of oral papillae and tentacle discs without ramified processes. <italic><tp:taxon-name><tp:taxon-name-part taxon-name-part-type="genus" reg="Oneirophanta">Oneirophanta</tp:taxon-name-part><tp:taxon-name-part taxon-name-part-type="species" reg="lucerna">lucerna</tp:taxon-name-part></tp:taxon-name></italic> sp. nov. differed from other species of <italic><tp:taxon-name><tp:taxon-name-part taxon-name-part-type="genus" reg="Oneirophanta">Oneirophanta</tp:taxon-name-part></tp:taxon-name></italic> in possessing highly variable shaped spinous rods and ventrolateral tube feet that are only arranged in single rows, whereas, in other species (Table <xref ref-type="table" rid="T2">2</xref>), they are arranged in two or three rows along ventrolateral ambulacrum: <italic><tp:taxon-name><tp:taxon-name-part taxon-name-part-type="genus" reg="Oneirophanta">O.</tp:taxon-name-part><tp:taxon-name-part taxon-name-part-type="species" reg="conservata">conservata</tp:taxon-name-part></tp:taxon-name></italic>, <italic><tp:taxon-name><tp:taxon-name-part taxon-name-part-type="genus" reg="Oneirophanta">O.</tp:taxon-name-part><tp:taxon-name-part taxon-name-part-type="species" reg="setigera">setigera</tp:taxon-name-part></tp:taxon-name></italic>, and <italic><tp:taxon-name><tp:taxon-name-part taxon-name-part-type="genus" reg="Oneirophanta">O.</tp:taxon-name-part><tp:taxon-name-part taxon-name-part-type="species" reg="mutabilis">mutabilis</tp:taxon-name-part></tp:taxon-name></italic> in double rows, <italic><tp:taxon-name><tp:taxon-name-part taxon-name-part-type="genus" reg="Oneirophanta">O.</tp:taxon-name-part><tp:taxon-name-part taxon-name-part-type="species" reg="idsseica">idsseica</tp:taxon-name-part></tp:taxon-name></italic> sp. nov. in alternating two or three rows, and <italic><tp:taxon-name><tp:taxon-name-part taxon-name-part-type="genus" reg="Oneirophanta">O.</tp:taxon-name-part><tp:taxon-name-part taxon-name-part-type="species" reg="brunneannulata">brunneannulata</tp:taxon-name-part></tp:taxon-name></italic> sp. nov. in three rows. The three accepted species of <italic><tp:taxon-name><tp:taxon-name-part taxon-name-part-type="genus" reg="Oneirophanta">Oneirophanta</tp:taxon-name-part></tp:taxon-name></italic> and the other two new species in this study all have perforated plates that are absent in <italic><tp:taxon-name><tp:taxon-name-part taxon-name-part-type="genus" reg="Oneirophanta">Oneirophanta</tp:taxon-name-part><tp:taxon-name-part taxon-name-part-type="species" reg="lucerna">lucerna</tp:taxon-name-part></tp:taxon-name></italic> sp. nov. This is the first record of a species in the genus <italic><tp:taxon-name><tp:taxon-name-part taxon-name-part-type="genus" reg="Oneirophanta">Oneirophanta</tp:taxon-name-part></tp:taxon-name></italic> with mainly irregular spinous rods.</p></tp:treatment-sec><tp:treatment-sec><!--Section generated to contain objects referenced in tp:taxon-treatment.--><table-wrap id="T2" position="float" orientation="portrait"><label>Table 2.</label><caption><p>Main morphological characters in species of <italic><tp:taxon-name><tp:taxon-name-part taxon-name-part-type="genus" reg="Oneirophanta">Oneirophanta</tp:taxon-name-part></tp:taxon-name></italic> Théel, 1879.</p></caption><table id="TID0EHLAI" rules="all"><tbody><tr><th rowspan="1" colspan="1">Characteristics</th><th rowspan="1" colspan="1"><italic><tp:taxon-name><tp:taxon-name-part taxon-name-part-type="genus" reg="Oneirophanta">O.</tp:taxon-name-part><tp:taxon-name-part taxon-name-part-type="species" reg="idsseica">idsseica</tp:taxon-name-part></tp:taxon-name></italic> sp. nov.</th><th rowspan="1" colspan="1"><italic><tp:taxon-name><tp:taxon-name-part taxon-name-part-type="genus" reg="Oneirophanta">O.</tp:taxon-name-part><tp:taxon-name-part taxon-name-part-type="species" reg="brunneannulata">brunneannulata</tp:taxon-name-part></tp:taxon-name></italic> sp. nov.</th><th rowspan="1" colspan="1"><italic><tp:taxon-name><tp:taxon-name-part taxon-name-part-type="genus" reg="Oneirophanta">O.</tp:taxon-name-part><tp:taxon-name-part taxon-name-part-type="species" reg="lucerna">lucerna</tp:taxon-name-part></tp:taxon-name></italic> sp. nov.</th><th rowspan="1" colspan="1">
                      <italic>
                        <tp:taxon-name><tp:taxon-name-part taxon-name-part-type="genus" reg="Oneirophanta">O.</tp:taxon-name-part><tp:taxon-name-part taxon-name-part-type="species" reg="conservata">conservata</tp:taxon-name-part></tp:taxon-name>
                      </italic>
                    </th><th rowspan="1" colspan="1">
                      <italic>
                        <tp:taxon-name><tp:taxon-name-part taxon-name-part-type="genus" reg="Oneirophanta">O.</tp:taxon-name-part><tp:taxon-name-part taxon-name-part-type="species" reg="setigera">setigera</tp:taxon-name-part></tp:taxon-name>
                      </italic>
                    </th><th rowspan="1" colspan="1">
                      <italic>
                        <tp:taxon-name><tp:taxon-name-part taxon-name-part-type="genus" reg="Oneirophanta">O.</tp:taxon-name-part><tp:taxon-name-part taxon-name-part-type="species" reg="mutabilis">mutabilis</tp:taxon-name-part><tp:taxon-name-part taxon-name-part-type="subspecies" reg="mutabilis">mutabilis</tp:taxon-name-part></tp:taxon-name>
                      </italic>
                    </th><th rowspan="1" colspan="1">
                      <italic>
                        <tp:taxon-name><tp:taxon-name-part taxon-name-part-type="genus" reg="Oneirophanta">O.</tp:taxon-name-part><tp:taxon-name-part taxon-name-part-type="species" reg="mutabilis">mutabilis</tp:taxon-name-part><tp:taxon-name-part taxon-name-part-type="subspecies" reg="affinis">affinis</tp:taxon-name-part></tp:taxon-name>
                      </italic>
                    </th></tr><tr><td rowspan="1" colspan="1">Tentacle number</td><td rowspan="1" colspan="1">15</td><td rowspan="1" colspan="1">20</td><td rowspan="1" colspan="1">19 or 20</td><td rowspan="1" colspan="1">Only eight founded</td><td rowspan="1" colspan="1">15–20</td><td rowspan="1" colspan="1">18–20</td><td rowspan="1" colspan="1">18–20</td></tr><tr><td rowspan="1" colspan="1">Ventrolateral tube feet number and arrangement</td><td rowspan="1" colspan="1">40–50 pairs, in alternating two or three rows</td><td rowspan="1" colspan="1">~ 37 pairs, in alternating three rows</td><td rowspan="1" colspan="1">11–14 on each side, in single rows</td><td rowspan="1" colspan="1">33–34 on each side, in two rows</td><td rowspan="1" colspan="1">16–30 on each side, in alter-nating double rows</td><td rowspan="1" colspan="1">8–28 (36), in alterna-ting double rows</td><td rowspan="1" colspan="1">15–20 (44), –</td></tr><tr><td rowspan="1" colspan="1">Dorsal papillae number and arrangement</td><td rowspan="1" colspan="1">18–20 on each side, in single rows</td><td rowspan="1" colspan="1">23–26 on each body side, in single rows</td><td rowspan="1" colspan="1">15–27 on each body side, in regular single rows</td><td rowspan="1" colspan="1">30, in double rows</td><td rowspan="1" colspan="1">12–32, in irregular double rows</td><td rowspan="1" colspan="1">4–19, in single rows</td><td rowspan="1" colspan="1">5–35, in single or double rows</td></tr><tr><td rowspan="1" colspan="1">Ventrolateral papillae number and arrangement</td><td rowspan="1" colspan="1">9–12 on each side, in single rows</td><td rowspan="1" colspan="1">9–11, in single rows</td><td rowspan="1" colspan="1">7–10, in single rows</td><td rowspan="1" colspan="1">13, in two rows</td><td rowspan="1" colspan="1">9–17, –</td><td rowspan="1" colspan="1">4–17, –</td><td rowspan="1" colspan="1">5–11, –</td></tr><tr><td rowspan="1" colspan="1">Midventral tube feet number and arrangement</td><td rowspan="1" colspan="1">Two and rudimentary, one positioned in the front third of the body, the other positioned in the back third of the body</td><td rowspan="1" colspan="1">Two, rudimentary, one placed on half the body, the other placed on a rear quarter of the body</td><td rowspan="1" colspan="1">Two and rudimentary, one placed on half the body, the other on a rear quarter of the body</td><td rowspan="1" colspan="1">12, placed through-out the entire length of this radius, sometimes in pairs</td><td rowspan="1" colspan="1">0–6, in front of the anus</td><td rowspan="1" colspan="1">0–4, pre-anal</td><td rowspan="1" colspan="1">3–9, usually one pair placed pre-anal</td></tr><tr><td rowspan="1" colspan="1">Dorsal Deposit</td><td rowspan="1" colspan="1">Perforated plates with open ramifications and crosses with dichotomously ramified ends or irregular, and spatulated rods</td><td rowspan="1" colspan="1">Perforated plates, 0.6–1.1 mm in diameter, some with irregular central apophysis</td><td rowspan="1" colspan="1">Spatulated crosses, spinous rods with branched spines, spatulated rods up to 1 mm</td><td rowspan="1" colspan="1">Perforated plates, some in the developmental stage, rods with slightly thorny surfaces, pointed or bifid ends occasionally</td><td rowspan="1" colspan="1">Spatulated crosses, 1.1–3 mm</td><td rowspan="1" colspan="1">Perforated plates, 2–3 mm in diameter, bearing several small, vertical spines, with a rather slender mesh-work</td><td rowspan="1" colspan="1">Robust and rather small, vertical spines, often irregularly shaped due to elongation of the primary rod</td></tr><tr><td rowspan="1" colspan="1">Ventral</td><td rowspan="1" colspan="1">Perforated plates and crosses with open ramifications</td><td rowspan="1" colspan="1">Numerous irregular broken deposits, amorphous shaped</td><td rowspan="1" colspan="1">Spinous rods and spatulated crosses with arms twice divided</td><td rowspan="4" colspan="1">–</td><td rowspan="1" colspan="1">Spatulated crosses, 0.2–2.3 mm</td><td rowspan="1" colspan="1">Vary more, less well-developed, and less irregular than dorsal ones</td><td rowspan="1" colspan="1">–</td></tr><tr><td rowspan="1" colspan="1">Papillae</td><td rowspan="1" colspan="1">Slender or sturdy rods, crosses with open ramifications, some bearing 2–3 processes</td><td rowspan="1" colspan="1">Perforated plates with 2–4 large central holes, robust spatulated rods and few spatulated crosses</td><td rowspan="1" colspan="1">Spinous rods and spatulated rods</td><td rowspan="1" colspan="1">Spatulated rods</td><td rowspan="1" colspan="1">Perforated plates only</td><td rowspan="1" colspan="1">Perforated plates, small, sturdy and spatulated rods</td></tr><tr><td rowspan="1" colspan="1">Tube feet</td><td rowspan="1" colspan="1">Mainly robust spatulated rods and irregular deposits</td><td rowspan="1" colspan="1">Smooth spindle-shaped rods, slender rods with dichotomously ramified ends, sturdy spatulated rods with rudimentary or enlarged ends</td><td rowspan="2" colspan="1">Spinous rods of two types, one irregularly shaped, the other with few regularly distri-buted spines, sturdy spatulated rods with perforated extremities that occasionally bifurcated</td><td rowspan="1" colspan="1">–</td><td rowspan="1" colspan="1">Perforated plates</td><td rowspan="1" colspan="1">Sturdy and spatulated rods</td></tr><tr><td rowspan="1" colspan="1">Tentacle</td><td rowspan="1" colspan="1">Sturdy spatulated rods</td><td rowspan="1" colspan="1">Slender and sturdy rods with open ramifications</td><td rowspan="1" colspan="1">–</td><td rowspan="1" colspan="1">Irregularly placed and stout rods, somewhat branched</td><td rowspan="1" colspan="1">Clusters of rod-shaped spicules</td></tr><tr><td rowspan="1" colspan="1">Data source</td><td rowspan="1" colspan="1"><xref ref-type="bibr" rid="B4">Bribiesca-Contreras et al. 2022</xref>; this study</td><td rowspan="1" colspan="1">This study</td><td rowspan="1" colspan="1">This study</td><td rowspan="1" colspan="1"><xref ref-type="bibr" rid="B20">Koehler and Vaney 1905</xref>; <xref ref-type="bibr" rid="B14">Hansen 1975</xref></td><td rowspan="1" colspan="1"><xref ref-type="bibr" rid="B29">Ludwig 1893</xref>; <xref ref-type="bibr" rid="B14">Hansen1975</xref></td><td rowspan="1" colspan="1"><xref ref-type="bibr" rid="B48">Théel 1879</xref>; <xref ref-type="bibr" rid="B14">Hansen 1975</xref></td><td rowspan="1" colspan="1"><xref ref-type="bibr" rid="B48">Théel 1879</xref>; <xref ref-type="bibr" rid="B14">Hansen 1975</xref></td></tr></tbody></table><table-wrap-foot><fn><p>‘–’means data not available.</p></fn></table-wrap-foot></table-wrap></tp:treatment-sec><ref-list><ref id="B4"><mixed-citation xmlns:xlink="http://www.w3.org/1999/xlink" xlink:type="simple"><person-group><name name-style="western"><surname>Bribiesca-Contreras</surname><given-names>G</given-names></name><name name-style="western"><surname>Dahlgren</surname><given-names>TG</given-names></name><name name-style="western"><surname>Amon</surname><given-names>DJ</given-names></name><name name-style="western"><surname>Cairns</surname><given-names>S</given-names></name><name name-style="western"><surname>Drennan</surname><given-names>R</given-names></name><name name-style="western"><surname>Durden</surname><given-names>JM</given-names></name><name name-style="western"><surname>Eléaume</surname><given-names>MP</given-names></name><name name-style="western"><surname>Hosie</surname><given-names>AM</given-names></name><name name-style="western"><surname>Kremenetskaia</surname><given-names>A</given-names></name><name name-style="western"><surname>McQuaid</surname><given-names>K</given-names></name><name name-style="western"><surname>O’Hara</surname><given-names>TD</given-names></name><name name-style="western"><surname>Rabone</surname><given-names>M</given-names></name><name name-style="western"><surname>Simon-Lledó</surname><given-names>E</given-names></name><name name-style="western"><surname>Smith</surname><given-names>CR</given-names></name><name name-style="western"><surname>Watling</surname><given-names>L</given-names></name><name name-style="western"><surname>Wiklund</surname><given-names>H</given-names></name><name name-style="western"><surname>Glover</surname><given-names>AG</given-names></name></person-group> (<year>2022</year>) <article-title>Benthic megafauna of the western Clarion-Clipperton Zone, Pacific Ocean.</article-title><source>ZooKeys</source><volume>2022</volume>: <fpage>1</fpage>–<lpage>110</lpage>. <ext-link xlink:href="10.3897/zookeys.1113.82172" ext-link-type="doi" xlink:type="simple">https://doi.org/10.3897/zookeys.1113.82172</ext-link></mixed-citation></ref><ref id="B20"><mixed-citation xmlns:xlink="http://www.w3.org/1999/xlink" xlink:type="simple"><person-group><name name-style="western"><surname>Koehler</surname><given-names>R</given-names></name><name name-style="western"><surname>Vaney</surname><given-names>C</given-names></name></person-group> (<year>1905</year>) An Account of the Deep-Sea <tp:taxon-name><tp:taxon-name-part taxon-name-part-type="class">Holothuroidea</tp:taxon-name-part></tp:taxon-name> Collected by the Royal Indian Marine Survey Ship Investigator. The Indian Museum, Calcutta, 1–170. <ext-link xlink:href="10.5962/bhl.title.1730" ext-link-type="doi" xlink:type="simple">https://doi.org/10.5962/bhl.title.1730</ext-link></mixed-citation></ref><ref id="B14"><mixed-citation xmlns:xlink="http://www.w3.org/1999/xlink" xlink:type="simple"><person-group><name name-style="western"><surname>Hansen</surname><given-names>B</given-names></name></person-group> (<year>1975</year>) <article-title>Scientific results of the Danish Deep-Sea Expedition Round the World 1950–52. Systematics and biology of the deep-sea holothurians. Part 1: <tp:taxon-name><tp:taxon-name-part taxon-name-part-type="order">Elasipoda</tp:taxon-name-part></tp:taxon-name>.</article-title><source>Galathea Report</source><volume>13</volume>: <fpage>1</fpage>–<lpage>262</lpage>.</mixed-citation></ref><ref id="B29"><mixed-citation xmlns:xlink="http://www.w3.org/1999/xlink" xlink:type="simple"><person-group><name name-style="western"><surname>Ludwig</surname><given-names>H</given-names></name></person-group> (<year>1893</year>) <article-title>Vorläufiger bericht über die erbeuteten holothurien. Reports on the Dredging Operations off the West Coast of Central America to the Galapagos, etc., by the U.S. Fish Commission Steamer “Albatross”. IV.</article-title><source>Bulletin of the Museum of Comparative Zoöology at Harvard College</source><volume>24</volume>(<issue>4</issue>): <fpage>105</fpage>–<lpage>114</lpage>.</mixed-citation></ref><ref id="B48"><mixed-citation xmlns:xlink="http://www.w3.org/1999/xlink" xlink:type="simple"><person-group><name name-style="western"><surname>Théel</surname><given-names>H</given-names></name></person-group> (<year>1879</year>) <article-title>Preliminary Report on the <tp:taxon-name><tp:taxon-name-part taxon-name-part-type="family">Holothuridae</tp:taxon-name-part></tp:taxon-name> of the Exploring Voyage of H.M.S. “Challenger” under Professor Sir C. Wyville Thomson F.R.S., Part 1, Bihang Till K.</article-title><source>Svenska Vetenskaps-Akademiens Handlingar</source><volume>5</volume>(<issue>19</issue>): <fpage>1</fpage>–<lpage>20</lpage>.</mixed-citation></ref></ref-list></tp:taxon-treatment>
