# Supplementary material for: ﻿Three new species and one new record of Deimatidae (Echinodermata, Holothuroidea, Synallactida) discovered in the South China Sea and the Mariana fore-arc area using integrative taxonomic methods
Source: Zookeys. 2024 Mar 20;1195:309–35. doi: 10.3897/zookeys.1195.115913 (PMC10973770; doi:10.3897/zookeys.1195.115913)
Supplement: XML Treatment for Oneirophanta mutabilis mutabilis [file zookeys.1195.115913-treatment4.xml]

<!DOCTYPE tp:taxon-treatment
  PUBLIC "-//TaxonX//DTD Taxonomic Treatment Publishing DTD v0 20100105//EN" "tax-treatment-NSO.dtd">
<tp:taxon-treatment xmlns:tp="http://www.plazi.org/taxpub"><tp:treatment-meta><kwd-group><label>Taxon classification</label><kwd>
                <named-content content-type="kingdom">Animalia</named-content>
              </kwd><kwd>
                <named-content content-type="order">Synallactida</named-content>
              </kwd><kwd>
                <named-content content-type="family">Deimatidae</named-content>
              </kwd></kwd-group><mixed-citation publication-type="journal"><person-group><name><surname>Xiao</surname><given-names>Yunlu</given-names></name><name><surname>Zhang</surname><given-names>Haibin</given-names></name></person-group><article-title>﻿Three new species and one new record of <tp:taxon-name><tp:taxon-name-part taxon-name-part-type="family">Deimatidae</tp:taxon-name-part></tp:taxon-name> (<tp:taxon-name><tp:taxon-name-part taxon-name-part-type="phylum">Echinodermata</tp:taxon-name-part></tp:taxon-name>, <tp:taxon-name><tp:taxon-name-part taxon-name-part-type="class">Holothuroidea</tp:taxon-name-part></tp:taxon-name>, <tp:taxon-name><tp:taxon-name-part taxon-name-part-type="order">Synallactida</tp:taxon-name-part></tp:taxon-name>) discovered in the South China Sea and the Mariana fore-arc area using integrative taxonomic methods</article-title><source>Zookeys</source><day>20</day><month>03</month><year>2024</year><volume>1195</volume><fpage>309</fpage><lpage>335</lpage><pub-id pub-id-type="doi">10.3897/zookeys.1195.115913</pub-id></mixed-citation></tp:treatment-meta><tp:nomenclature><label>﻿</label><tp:taxon-name>
              <object-id xmlns:xlink="http://www.w3.org/1999/xlink" content-type="arpha" xlink:type="simple">A37ABE19-7D9A-5F12-948A-6B5857E14161</object-id>
              <tp:taxon-name-part taxon-name-part-type="genus" reg="Oneirophanta">Oneirophanta</tp:taxon-name-part>
              <tp:taxon-name-part taxon-name-part-type="species" reg="mutabilis">mutabilis</tp:taxon-name-part>
              <tp:taxon-name-part taxon-name-part-type="subspecies" reg="mutabilis">mutabilis</tp:taxon-name-part>
            </tp:taxon-name><tp:taxon-authority>Théel, 1879</tp:taxon-authority><xref ref-type="fig" rid="F8">Figs 8</xref><xref ref-type="fig" rid="F9">, 9</xref><tp:nomenclature-citation-list><tp:nomenclature-citation><tp:taxon-name>
                  <tp:taxon-name-part taxon-name-part-type="genus" reg="Oneirophanta">Oneirophanta</tp:taxon-name-part>
                  <tp:taxon-name-part taxon-name-part-type="species" reg="mutabilis">mutabilis</tp:taxon-name-part>
                </tp:taxon-name><comment>Théel, 1879: 6–7, figs 4–6; <xref ref-type="bibr" rid="B49">Théel 1882</xref>: 62–68, pls XXI: 2, XXII, XXXI: 1–3, XXXVI: 1, 2, 8–11, XXXVII: 4, 13, XXXVIII: 11–12, XL: 1–3, XLI: 1, 2, 4, XLII: 9, XLIII: 1, 6, XLV, XLVI: 6, 7; R. <xref ref-type="bibr" rid="B39">Perrier 1902</xref>: 374–380, pl. XVIII: 10–15; <xref ref-type="bibr" rid="B11">Grieg 1921</xref>: pl. II: 1, 2; <xref ref-type="bibr" rid="B18">Hérouard 1923</xref>: 39–40, pls IV: 10, V: 3, 4; <xref ref-type="bibr" rid="B1">Agatep 1967</xref>: 63–65, pl. X: 1–7.</comment></tp:nomenclature-citation><tp:nomenclature-citation><tp:taxon-name>
                  <tp:taxon-name-part taxon-name-part-type="genus" reg="Oneirophanta">Oneirophanta</tp:taxon-name-part>
                  <tp:taxon-name-part taxon-name-part-type="species" reg="mutabilis">mutabilis</tp:taxon-name-part>
                  <tp:taxon-name-part taxon-name-part-type="subspecies" reg="mutabilis">mutabilis</tp:taxon-name-part>
                </tp:taxon-name><comment>Théel: <xref ref-type="bibr" rid="B13">Hansen 1967</xref>: 485–488, figs 3, 4; <xref ref-type="bibr" rid="B14">Hansen 1975</xref>: 24–32, figs 2–5.</comment></tp:nomenclature-citation><tp:nomenclature-citation><tp:taxon-name>
                  <tp:taxon-name-part taxon-name-part-type="genus" reg="Oneirophanta">Oneirophanta</tp:taxon-name-part>
                  <tp:taxon-name-part taxon-name-part-type="species" reg="alternata">alternata</tp:taxon-name-part>
                </tp:taxon-name><comment>R. Perrier, 1900: 117–118; R. <xref ref-type="bibr" rid="B39">Perrier 1902</xref>: 380–386, pls XIV: 3, 4, XVIII: 16–22.</comment></tp:nomenclature-citation><tp:nomenclature-citation><tp:taxon-name>
                  <tp:taxon-name-part taxon-name-part-type="genus" reg="Oneirophanta">Oneirophanta</tp:taxon-name-part>
                  <tp:taxon-name-part taxon-name-part-type="species" reg="alternata">alternata</tp:taxon-name-part>
                  <tp:taxon-name-part taxon-name-part-type="infraspecific-rank">var.</tp:taxon-name-part>
                  <tp:taxon-name-part taxon-name-part-type="variety" reg="talismani">talismani</tp:taxon-name-part>
                </tp:taxon-name><comment>R. Perrier, 1902: 386–388, fig. 6.</comment></tp:nomenclature-citation></tp:nomenclature-citation-list></tp:nomenclature><tp:treatment-sec sec-type="material" id="SECID0E1SBG"><title>Material examined.</title><p>One specimen. <abbrev xmlns:xlink="http://www.w3.org/1999/xlink" xlink:title="Institute of Deep-sea Sciences and Engineering" id="ABBRID0EATBG" xlink:type="simple">IDSSE</abbrev>-2020-1203-HS01, in the Mariana fore-arc area, western Pacific Ocean, station SY310-HS01 (<named-content xmlns:xlink="http://www.w3.org/1999/xlink" content-type="dwc:verbatimCoordinates" xlink:type="simple"><named-content content-type="geo-json" specific-use="{&#34;type&#34;:&#34;Point&#34;,&#34;coordinates&#34;:[140.976000,11.690333]}" id="NCID0EHTBG" xlink:type="simple">11°41.42'N, 140°58.56'E</named-content></named-content>), depth 3394 m, 3 Dec. 2020, preserved in absolute alcohol.</p></tp:treatment-sec><tp:treatment-sec sec-type="description" id="SECID0EMTBG"><title>Description.</title><p><bold><italic>External morphology</italic>.</bold> Body cylindrical, nearly equal in width throughout the whole length and tapering anteriorly. 15 cm long and 4.5 cm wide after fixation with 95% alcohol for several days (Fig. <xref ref-type="fig" rid="F8">8A, B</xref>). Skin white, calcified and brittle. Tentacles 20, unretractile, 0.6–1.6 cm in length, with 7–9 marginal digits. Mouth and anus ventral. Ventrolateral ambulacra with 16 tube feet on each side, arranged in two irregular rows. Dorsal papillae 6 pairs, the maximum length up to 10 cm, placed in single rows along dorsal radii. Ventrolateral papillae 13 on each side, the maximum length up to 6 cm. Midventral tube feet not found due to damage to the mid-abdomen of the specimen, and only approximately six small tube feet observed near the anus.</p><fig id="F8" position="float" orientation="portrait"><object-id xmlns:xlink="http://www.w3.org/1999/xlink" content-type="doi" xlink:type="simple">10.3897/zookeys.1195.115913.figure8</object-id><object-id xmlns:xlink="http://www.w3.org/1999/xlink" content-type="arpha" xlink:type="simple">DA0B28B7-AF40-5C5A-9415-622FC2B53AB6</object-id><label>Figure 8.</label><caption><p><italic><tp:taxon-name><tp:taxon-name-part taxon-name-part-type="genus" reg="Oneirophanta">Oneirophanta</tp:taxon-name-part><tp:taxon-name-part taxon-name-part-type="species" reg="mutabilis">mutabilis</tp:taxon-name-part><tp:taxon-name-part taxon-name-part-type="subspecies" reg="mutabilis">mutabilis</tp:taxon-name-part></tp:taxon-name></italic> Théel, 1879 (<abbrev xmlns:xlink="http://www.w3.org/1999/xlink" xlink:title="Institute of Deep-sea Sciences and Engineering" id="ABBRID0E2UBG" xlink:type="simple">IDSSE</abbrev>-2020-1203-HS01) <bold>A</bold> dorsal view <bold>B</bold> ventral view. Scale bar: 3 cm.</p></caption><graphic xmlns:xlink="http://www.w3.org/1999/xlink" xlink:href="zookeys-1195-309_article-115913__-g008.jpg" position="float" orientation="portrait" xlink:type="simple" id="oo_1006159.jpg"><uri content-type="original_file" xlink:type="simple">https://binary.pensoft.net/fig/1006159</uri></graphic></fig><p><bold><italic>Ossicle morphology</italic>.</bold> The body wall and papillae with perforated plates (Fig. <xref ref-type="fig" rid="F9">9A1–C3</xref>), 0.9–1.5 mm in diameter. The entire periphery of fully developed plates usually surrounded by closed holes, with large central holes (especially in ventrum) and small peripheral holes. Some plates bearing 8–14 small, vertical spines (Fig. <xref ref-type="fig" rid="F9">9B1, C3</xref>), but no formation of a secondary layer of meshwork. Tube feet with rods up to 0.8 mm long (Fig. <xref ref-type="fig" rid="F9">9D1, D2, D4</xref>) and incompletely developed plates with open ramifications (Fig. <xref ref-type="fig" rid="F9">9D3, D5</xref>). The irregular rods in tentacles with variable bending angles (Fig. <xref ref-type="fig" rid="F9">9E1–E5</xref>).</p><fig id="F9" position="float" orientation="portrait"><object-id xmlns:xlink="http://www.w3.org/1999/xlink" content-type="doi" xlink:type="simple">10.3897/zookeys.1195.115913.figure9</object-id><object-id xmlns:xlink="http://www.w3.org/1999/xlink" content-type="arpha" xlink:type="simple">DFAC0232-B329-5070-BE26-7243514D2772</object-id><label>Figure 9.</label><caption><p>SEM images of <italic><tp:taxon-name><tp:taxon-name-part taxon-name-part-type="genus" reg="Oneirophanta">Oneirophanta</tp:taxon-name-part><tp:taxon-name-part taxon-name-part-type="species" reg="mutabilis">mutabilis</tp:taxon-name-part><tp:taxon-name-part taxon-name-part-type="subspecies" reg="mutabilis">mutabilis</tp:taxon-name-part></tp:taxon-name></italic> Théel, 1879 (<abbrev xmlns:xlink="http://www.w3.org/1999/xlink" xlink:title="Institute of Deep-sea Sciences and Engineering" id="ABBRID0EDXBG" xlink:type="simple">IDSSE</abbrev>-20201203-HS01). <bold>A1, A2</bold> dorsal body wall <bold>B1, B2</bold> dorsal papillae <bold>C1–C3</bold> ventral body wall <bold>D1–D5</bold> tube feet <bold>E1–E5</bold> tentacle. Scale bars: 300 μm (<bold>A1–C3</bold>); 100 μm (<bold>D1–E1</bold>, <bold>E3–E5</bold>); 50 μm (<bold>E2</bold>).</p></caption><graphic xmlns:xlink="http://www.w3.org/1999/xlink" xlink:href="zookeys-1195-309_article-115913__-g009.jpg" position="float" orientation="portrait" xlink:type="simple" id="oo_1006160.jpg"><uri content-type="original_file" xlink:type="simple">https://binary.pensoft.net/fig/1006160</uri></graphic></fig></tp:treatment-sec><tp:treatment-sec sec-type="distribution" id="SECID0E5XBG"><title>Distribution.</title><p>Cosmopolitan, depth 2515–6000 m (<xref ref-type="bibr" rid="B14">Hansen 1975</xref>, <xref ref-type="bibr" rid="B13">1967</xref>; <xref ref-type="bibr" rid="B47">Thandar 1984</xref>).</p></tp:treatment-sec><tp:treatment-sec sec-type="remarks" id="SECID0EQYBG"><title>Remarks.</title><p><italic><tp:taxon-name><tp:taxon-name-part taxon-name-part-type="genus" reg="Oneirophanta">Oneirophanta</tp:taxon-name-part><tp:taxon-name-part taxon-name-part-type="species" reg="mutabilis">mutabilis</tp:taxon-name-part></tp:taxon-name></italic> was first described west of the Crozet Islands (H.M.S. Challenger station 146: 46°46'S, 45°31'E) at depths of 2514 m (<xref ref-type="bibr" rid="B48">Théel 1879</xref>). It was divided into two subspecies, <italic><tp:taxon-name><tp:taxon-name-part taxon-name-part-type="genus" reg="Oneirophanta">Oneirophanta</tp:taxon-name-part><tp:taxon-name-part taxon-name-part-type="species" reg="mutabilis">mutabilis</tp:taxon-name-part><tp:taxon-name-part taxon-name-part-type="subspecies" reg="mutabilis">mutabilis</tp:taxon-name-part></tp:taxon-name></italic> Théel, 1879 and <italic><tp:taxon-name><tp:taxon-name-part taxon-name-part-type="genus" reg="Oneirophanta">Oneirophanta</tp:taxon-name-part><tp:taxon-name-part taxon-name-part-type="species" reg="mutabilis">mutabilis</tp:taxon-name-part><tp:taxon-name-part taxon-name-part-type="subspecies" reg="affinis">affinis</tp:taxon-name-part></tp:taxon-name></italic> Ludwig, 1893, based on differences in tentacle shape, the type of deposit, and the number of dorsal papillae (<xref ref-type="bibr" rid="B13">Hansen 1967</xref>). There are four main distinctions between them (see Table <xref ref-type="table" rid="T2">2</xref>): (1) <italic><tp:taxon-name><tp:taxon-name-part taxon-name-part-type="genus" reg="Oneirophanta">O.</tp:taxon-name-part><tp:taxon-name-part taxon-name-part-type="species" reg="mutabilis">m.</tp:taxon-name-part><tp:taxon-name-part taxon-name-part-type="subspecies" reg="affinis">affinis</tp:taxon-name-part></tp:taxon-name></italic> was restricted to a relatively small area in the eastern Pacific where it replaced the otherwise cosmopolitan <italic><tp:taxon-name><tp:taxon-name-part taxon-name-part-type="genus" reg="Oneirophanta">O.</tp:taxon-name-part><tp:taxon-name-part taxon-name-part-type="species" reg="mutabilis">m.</tp:taxon-name-part><tp:taxon-name-part taxon-name-part-type="subspecies" reg="mutabilis">mutabilis</tp:taxon-name-part></tp:taxon-name></italic>. (2) tentacles with marginal digits were found in all specimens examined of <italic><tp:taxon-name><tp:taxon-name-part taxon-name-part-type="genus" reg="Oneirophanta">O.</tp:taxon-name-part><tp:taxon-name-part taxon-name-part-type="species" reg="mutabilis">m.</tp:taxon-name-part><tp:taxon-name-part taxon-name-part-type="subspecies" reg="mutabilis">mutabilis</tp:taxon-name-part></tp:taxon-name></italic>, but tentacle discs of <italic><tp:taxon-name><tp:taxon-name-part taxon-name-part-type="genus" reg="Oneirophanta">O.</tp:taxon-name-part><tp:taxon-name-part taxon-name-part-type="species" reg="mutabilis">m.</tp:taxon-name-part><tp:taxon-name-part taxon-name-part-type="subspecies" reg="affinis">affinis</tp:taxon-name-part></tp:taxon-name></italic> were smooth or had incised edges, and they lacked marginal digits. (3) the perforated plates of <italic><tp:taxon-name><tp:taxon-name-part taxon-name-part-type="genus" reg="Oneirophanta">O.</tp:taxon-name-part><tp:taxon-name-part taxon-name-part-type="species" reg="mutabilis">m.</tp:taxon-name-part><tp:taxon-name-part taxon-name-part-type="subspecies" reg="affinis">affinis</tp:taxon-name-part></tp:taxon-name></italic> were almost completely devoid of vertical spines, whereas those of <italic><tp:taxon-name><tp:taxon-name-part taxon-name-part-type="genus" reg="Oneirophanta">O.</tp:taxon-name-part><tp:taxon-name-part taxon-name-part-type="species" reg="mutabilis">m.</tp:taxon-name-part><tp:taxon-name-part taxon-name-part-type="subspecies" reg="mutabilis">mutabilis</tp:taxon-name-part></tp:taxon-name></italic> had vertical spines. (4) numerous rods of <italic><tp:taxon-name><tp:taxon-name-part taxon-name-part-type="genus" reg="Oneirophanta">O.</tp:taxon-name-part><tp:taxon-name-part taxon-name-part-type="species" reg="mutabilis">m.</tp:taxon-name-part><tp:taxon-name-part taxon-name-part-type="subspecies" reg="affinis">affinis</tp:taxon-name-part></tp:taxon-name></italic> were usually present in the tentacle discs, which was an additional difference from <italic><tp:taxon-name><tp:taxon-name-part taxon-name-part-type="genus" reg="Oneirophanta">O.</tp:taxon-name-part><tp:taxon-name-part taxon-name-part-type="species" reg="mutabilis">m.</tp:taxon-name-part><tp:taxon-name-part taxon-name-part-type="subspecies" reg="mutabilis">mutabilis</tp:taxon-name-part></tp:taxon-name></italic>. The morphological characteristics of our specimens were in accordance with the description of <italic><tp:taxon-name><tp:taxon-name-part taxon-name-part-type="genus" reg="Oneirophanta">O.</tp:taxon-name-part><tp:taxon-name-part taxon-name-part-type="species" reg="mutabilis">m.</tp:taxon-name-part><tp:taxon-name-part taxon-name-part-type="subspecies" reg="mutabilis">mutabilis</tp:taxon-name-part></tp:taxon-name></italic> (<xref ref-type="bibr" rid="B14">Hansen 1975</xref>). This was the first record of <italic><tp:taxon-name><tp:taxon-name-part taxon-name-part-type="genus" reg="Oneirophanta">O.</tp:taxon-name-part><tp:taxon-name-part taxon-name-part-type="species" reg="mutabilis">m.</tp:taxon-name-part><tp:taxon-name-part taxon-name-part-type="subspecies" reg="mutabilis">mutabilis</tp:taxon-name-part></tp:taxon-name></italic> from the Mariana fore-arc area.</p><p>
              <bold>Genus <italic><tp:taxon-name><tp:taxon-name-part taxon-name-part-type="genus" reg="Deima">Deima</tp:taxon-name-part></tp:taxon-name></italic> Théel, 1879</bold>
            </p></tp:treatment-sec><tp:treatment-sec><!--Section generated to contain objects referenced in tp:taxon-treatment.--><table-wrap id="T2" position="float" orientation="portrait"><label>Table 2.</label><caption><p>Main morphological characters in species of <italic><tp:taxon-name><tp:taxon-name-part taxon-name-part-type="genus" reg="Oneirophanta">Oneirophanta</tp:taxon-name-part></tp:taxon-name></italic> Théel, 1879.</p></caption><table id="TID0EHLAI" rules="all"><tbody><tr><th rowspan="1" colspan="1">Characteristics</th><th rowspan="1" colspan="1"><italic><tp:taxon-name><tp:taxon-name-part taxon-name-part-type="genus" reg="Oneirophanta">O.</tp:taxon-name-part><tp:taxon-name-part taxon-name-part-type="species" reg="idsseica">idsseica</tp:taxon-name-part></tp:taxon-name></italic> sp. nov.</th><th rowspan="1" colspan="1"><italic><tp:taxon-name><tp:taxon-name-part taxon-name-part-type="genus" reg="Oneirophanta">O.</tp:taxon-name-part><tp:taxon-name-part taxon-name-part-type="species" reg="brunneannulata">brunneannulata</tp:taxon-name-part></tp:taxon-name></italic> sp. nov.</th><th rowspan="1" colspan="1"><italic><tp:taxon-name><tp:taxon-name-part taxon-name-part-type="genus" reg="Oneirophanta">O.</tp:taxon-name-part><tp:taxon-name-part taxon-name-part-type="species" reg="lucerna">lucerna</tp:taxon-name-part></tp:taxon-name></italic> sp. nov.</th><th rowspan="1" colspan="1">
                      <italic>
                        <tp:taxon-name><tp:taxon-name-part taxon-name-part-type="genus" reg="Oneirophanta">O.</tp:taxon-name-part><tp:taxon-name-part taxon-name-part-type="species" reg="conservata">conservata</tp:taxon-name-part></tp:taxon-name>
                      </italic>
                    </th><th rowspan="1" colspan="1">
                      <italic>
                        <tp:taxon-name><tp:taxon-name-part taxon-name-part-type="genus" reg="Oneirophanta">O.</tp:taxon-name-part><tp:taxon-name-part taxon-name-part-type="species" reg="setigera">setigera</tp:taxon-name-part></tp:taxon-name>
                      </italic>
                    </th><th rowspan="1" colspan="1">
                      <italic>
                        <tp:taxon-name><tp:taxon-name-part taxon-name-part-type="genus" reg="Oneirophanta">O.</tp:taxon-name-part><tp:taxon-name-part taxon-name-part-type="species" reg="mutabilis">mutabilis</tp:taxon-name-part><tp:taxon-name-part taxon-name-part-type="subspecies" reg="mutabilis">mutabilis</tp:taxon-name-part></tp:taxon-name>
                      </italic>
                    </th><th rowspan="1" colspan="1">
                      <italic>
                        <tp:taxon-name><tp:taxon-name-part taxon-name-part-type="genus" reg="Oneirophanta">O.</tp:taxon-name-part><tp:taxon-name-part taxon-name-part-type="species" reg="mutabilis">mutabilis</tp:taxon-name-part><tp:taxon-name-part taxon-name-part-type="subspecies" reg="affinis">affinis</tp:taxon-name-part></tp:taxon-name>
                      </italic>
                    </th></tr><tr><td rowspan="1" colspan="1">Tentacle number</td><td rowspan="1" colspan="1">15</td><td rowspan="1" colspan="1">20</td><td rowspan="1" colspan="1">19 or 20</td><td rowspan="1" colspan="1">Only eight founded</td><td rowspan="1" colspan="1">15–20</td><td rowspan="1" colspan="1">18–20</td><td rowspan="1" colspan="1">18–20</td></tr><tr><td rowspan="1" colspan="1">Ventrolateral tube feet number and arrangement</td><td rowspan="1" colspan="1">40–50 pairs, in alternating two or three rows</td><td rowspan="1" colspan="1">~ 37 pairs, in alternating three rows</td><td rowspan="1" colspan="1">11–14 on each side, in single rows</td><td rowspan="1" colspan="1">33–34 on each side, in two rows</td><td rowspan="1" colspan="1">16–30 on each side, in alter-nating double rows</td><td rowspan="1" colspan="1">8–28 (36), in alterna-ting double rows</td><td rowspan="1" colspan="1">15–20 (44), –</td></tr><tr><td rowspan="1" colspan="1">Dorsal papillae number and arrangement</td><td rowspan="1" colspan="1">18–20 on each side, in single rows</td><td rowspan="1" colspan="1">23–26 on each body side, in single rows</td><td rowspan="1" colspan="1">15–27 on each body side, in regular single rows</td><td rowspan="1" colspan="1">30, in double rows</td><td rowspan="1" colspan="1">12–32, in irregular double rows</td><td rowspan="1" colspan="1">4–19, in single rows</td><td rowspan="1" colspan="1">5–35, in single or double rows</td></tr><tr><td rowspan="1" colspan="1">Ventrolateral papillae number and arrangement</td><td rowspan="1" colspan="1">9–12 on each side, in single rows</td><td rowspan="1" colspan="1">9–11, in single rows</td><td rowspan="1" colspan="1">7–10, in single rows</td><td rowspan="1" colspan="1">13, in two rows</td><td rowspan="1" colspan="1">9–17, –</td><td rowspan="1" colspan="1">4–17, –</td><td rowspan="1" colspan="1">5–11, –</td></tr><tr><td rowspan="1" colspan="1">Midventral tube feet number and arrangement</td><td rowspan="1" colspan="1">Two and rudimentary, one positioned in the front third of the body, the other positioned in the back third of the body</td><td rowspan="1" colspan="1">Two, rudimentary, one placed on half the body, the other placed on a rear quarter of the body</td><td rowspan="1" colspan="1">Two and rudimentary, one placed on half the body, the other on a rear quarter of the body</td><td rowspan="1" colspan="1">12, placed through-out the entire length of this radius, sometimes in pairs</td><td rowspan="1" colspan="1">0–6, in front of the anus</td><td rowspan="1" colspan="1">0–4, pre-anal</td><td rowspan="1" colspan="1">3–9, usually one pair placed pre-anal</td></tr><tr><td rowspan="1" colspan="1">Dorsal Deposit</td><td rowspan="1" colspan="1">Perforated plates with open ramifications and crosses with dichotomously ramified ends or irregular, and spatulated rods</td><td rowspan="1" colspan="1">Perforated plates, 0.6–1.1 mm in diameter, some with irregular central apophysis</td><td rowspan="1" colspan="1">Spatulated crosses, spinous rods with branched spines, spatulated rods up to 1 mm</td><td rowspan="1" colspan="1">Perforated plates, some in the developmental stage, rods with slightly thorny surfaces, pointed or bifid ends occasionally</td><td rowspan="1" colspan="1">Spatulated crosses, 1.1–3 mm</td><td rowspan="1" colspan="1">Perforated plates, 2–3 mm in diameter, bearing several small, vertical spines, with a rather slender mesh-work</td><td rowspan="1" colspan="1">Robust and rather small, vertical spines, often irregularly shaped due to elongation of the primary rod</td></tr><tr><td rowspan="1" colspan="1">Ventral</td><td rowspan="1" colspan="1">Perforated plates and crosses with open ramifications</td><td rowspan="1" colspan="1">Numerous irregular broken deposits, amorphous shaped</td><td rowspan="1" colspan="1">Spinous rods and spatulated crosses with arms twice divided</td><td rowspan="4" colspan="1">–</td><td rowspan="1" colspan="1">Spatulated crosses, 0.2–2.3 mm</td><td rowspan="1" colspan="1">Vary more, less well-developed, and less irregular than dorsal ones</td><td rowspan="1" colspan="1">–</td></tr><tr><td rowspan="1" colspan="1">Papillae</td><td rowspan="1" colspan="1">Slender or sturdy rods, crosses with open ramifications, some bearing 2–3 processes</td><td rowspan="1" colspan="1">Perforated plates with 2–4 large central holes, robust spatulated rods and few spatulated crosses</td><td rowspan="1" colspan="1">Spinous rods and spatulated rods</td><td rowspan="1" colspan="1">Spatulated rods</td><td rowspan="1" colspan="1">Perforated plates only</td><td rowspan="1" colspan="1">Perforated plates, small, sturdy and spatulated rods</td></tr><tr><td rowspan="1" colspan="1">Tube feet</td><td rowspan="1" colspan="1">Mainly robust spatulated rods and irregular deposits</td><td rowspan="1" colspan="1">Smooth spindle-shaped rods, slender rods with dichotomously ramified ends, sturdy spatulated rods with rudimentary or enlarged ends</td><td rowspan="2" colspan="1">Spinous rods of two types, one irregularly shaped, the other with few regularly distri-buted spines, sturdy spatulated rods with perforated extremities that occasionally bifurcated</td><td rowspan="1" colspan="1">–</td><td rowspan="1" colspan="1">Perforated plates</td><td rowspan="1" colspan="1">Sturdy and spatulated rods</td></tr><tr><td rowspan="1" colspan="1">Tentacle</td><td rowspan="1" colspan="1">Sturdy spatulated rods</td><td rowspan="1" colspan="1">Slender and sturdy rods with open ramifications</td><td rowspan="1" colspan="1">–</td><td rowspan="1" colspan="1">Irregularly placed and stout rods, somewhat branched</td><td rowspan="1" colspan="1">Clusters of rod-shaped spicules</td></tr><tr><td rowspan="1" colspan="1">Data source</td><td rowspan="1" colspan="1"><xref ref-type="bibr" rid="B4">Bribiesca-Contreras et al. 2022</xref>; this study</td><td rowspan="1" colspan="1">This study</td><td rowspan="1" colspan="1">This study</td><td rowspan="1" colspan="1"><xref ref-type="bibr" rid="B20">Koehler and Vaney 1905</xref>; <xref ref-type="bibr" rid="B14">Hansen 1975</xref></td><td rowspan="1" colspan="1"><xref ref-type="bibr" rid="B29">Ludwig 1893</xref>; <xref ref-type="bibr" rid="B14">Hansen1975</xref></td><td rowspan="1" colspan="1"><xref ref-type="bibr" rid="B48">Théel 1879</xref>; <xref ref-type="bibr" rid="B14">Hansen 1975</xref></td><td rowspan="1" colspan="1"><xref ref-type="bibr" rid="B48">Théel 1879</xref>; <xref ref-type="bibr" rid="B14">Hansen 1975</xref></td></tr></tbody></table><table-wrap-foot><fn><p>‘–’means data not available.</p></fn></table-wrap-foot></table-wrap></tp:treatment-sec><ref-list><ref id="B49"><mixed-citation xmlns:xlink="http://www.w3.org/1999/xlink" xlink:type="simple"><person-group><name name-style="western"><surname>Théel</surname><given-names>H</given-names></name></person-group> (<year>1882</year>) <article-title>Report on the <tp:taxon-name><tp:taxon-name-part taxon-name-part-type="class">Holothuroidea</tp:taxon-name-part></tp:taxon-name>. Part I. Report of the scientific results of the voyage of H.M.S. Challenger.</article-title><source>Zoology : Analysis of Complex Systems, ZACS</source><volume>4</volume>(<issue>13</issue>): <fpage>1</fpage>–<lpage>176</lpage>.</mixed-citation></ref><ref id="B39"><mixed-citation xmlns:xlink="http://www.w3.org/1999/xlink" xlink:type="simple"><person-group><name name-style="western"><surname>Perrier</surname><given-names>R</given-names></name></person-group> (<year>1902</year>) Holothuries. Expéditions scientifiques du Travailleur et du Talisman pendant les années 1880, 1881, 1882, 1883, Paris, 273–554.</mixed-citation></ref><ref id="B11"><mixed-citation xmlns:xlink="http://www.w3.org/1999/xlink" xlink:type="simple"><person-group><name name-style="western"><surname>Grieg</surname><given-names>JA</given-names></name></person-group> (<year>1921</year>) <tp:taxon-name><tp:taxon-name-part taxon-name-part-type="phylum">Echinodermata</tp:taxon-name-part></tp:taxon-name>. Report on the scientific results of the “Michael SARS” North Atlantic deep-sea expedition 1910 3(2): 1–47. <ext-link xlink:href="10.5962/bhl.title.79346" ext-link-type="doi" xlink:type="simple">https://doi.org/10.5962/bhl.title.79346</ext-link></mixed-citation></ref><ref id="B18"><mixed-citation xmlns:xlink="http://www.w3.org/1999/xlink" xlink:type="simple"><person-group><name name-style="western"><surname>Hérouard</surname><given-names>E</given-names></name></person-group> (<year>1923</year>) <article-title>Holothuries provenant des campagnes des yachts PRINCESSE-ALICE et HIRONDELLE II (1898–1915). Résultats des campagnes scientifiques accomplies sur sonyatch par Albert Ier.</article-title><source>Prince Souverain de Monaco</source><volume>66</volume>: <fpage>1</fpage>–<lpage>163</lpage>.</mixed-citation></ref><ref id="B1"><mixed-citation xmlns:xlink="http://www.w3.org/1999/xlink" xlink:type="simple"><person-group><name name-style="western"><surname>Agatep</surname><given-names>CP</given-names></name></person-group> (<year>1967</year>) <article-title>Some elasipodid holothurians of Antarctic and Subantarctic seas.</article-title><source>Antarctic Research Series III</source><volume>11</volume>: <fpage>49</fpage>–<lpage>71</lpage>. <ext-link xlink:href="10.1029/AR011p0049" ext-link-type="doi" xlink:type="simple">https://doi.org/10.1029/AR011p0049</ext-link></mixed-citation></ref><ref id="B13"><mixed-citation xmlns:xlink="http://www.w3.org/1999/xlink" xlink:type="simple"><person-group><name name-style="western"><surname>Hansen</surname><given-names>B</given-names></name></person-group> (<year>1967</year>) <article-title>The taxonomy and zoogeography of the deep-sea holothurians, in their evolutionary aspects.</article-title><source>Studies in Tropical Oceanography</source><volume>5</volume>: <fpage>480</fpage>–<lpage>501</lpage>.</mixed-citation></ref><ref id="B14"><mixed-citation xmlns:xlink="http://www.w3.org/1999/xlink" xlink:type="simple"><person-group><name name-style="western"><surname>Hansen</surname><given-names>B</given-names></name></person-group> (<year>1975</year>) <article-title>Scientific results of the Danish Deep-Sea Expedition Round the World 1950–52. Systematics and biology of the deep-sea holothurians. Part 1: <tp:taxon-name><tp:taxon-name-part taxon-name-part-type="order">Elasipoda</tp:taxon-name-part></tp:taxon-name>.</article-title><source>Galathea Report</source><volume>13</volume>: <fpage>1</fpage>–<lpage>262</lpage>.</mixed-citation></ref><ref id="B47"><mixed-citation xmlns:xlink="http://www.w3.org/1999/xlink" xlink:type="simple"><person-group><name name-style="western"><surname>Thandar</surname><given-names>AS</given-names></name></person-group> (<year>1984</year>) The holothurian fauna of southern. PhD Thesis. University of Durban-Westville, 566 pp.</mixed-citation></ref><ref id="B48"><mixed-citation xmlns:xlink="http://www.w3.org/1999/xlink" xlink:type="simple"><person-group><name name-style="western"><surname>Théel</surname><given-names>H</given-names></name></person-group> (<year>1879</year>) <article-title>Preliminary Report on the <tp:taxon-name><tp:taxon-name-part taxon-name-part-type="family">Holothuridae</tp:taxon-name-part></tp:taxon-name> of the Exploring Voyage of H.M.S. “Challenger” under Professor Sir C. Wyville Thomson F.R.S., Part 1, Bihang Till K.</article-title><source>Svenska Vetenskaps-Akademiens Handlingar</source><volume>5</volume>(<issue>19</issue>): <fpage>1</fpage>–<lpage>20</lpage>.</mixed-citation></ref><ref id="B4"><mixed-citation xmlns:xlink="http://www.w3.org/1999/xlink" xlink:type="simple"><person-group><name name-style="western"><surname>Bribiesca-Contreras</surname><given-names>G</given-names></name><name name-style="western"><surname>Dahlgren</surname><given-names>TG</given-names></name><name name-style="western"><surname>Amon</surname><given-names>DJ</given-names></name><name name-style="western"><surname>Cairns</surname><given-names>S</given-names></name><name name-style="western"><surname>Drennan</surname><given-names>R</given-names></name><name name-style="western"><surname>Durden</surname><given-names>JM</given-names></name><name name-style="western"><surname>Eléaume</surname><given-names>MP</given-names></name><name name-style="western"><surname>Hosie</surname><given-names>AM</given-names></name><name name-style="western"><surname>Kremenetskaia</surname><given-names>A</given-names></name><name name-style="western"><surname>McQuaid</surname><given-names>K</given-names></name><name name-style="western"><surname>O’Hara</surname><given-names>TD</given-names></name><name name-style="western"><surname>Rabone</surname><given-names>M</given-names></name><name name-style="western"><surname>Simon-Lledó</surname><given-names>E</given-names></name><name name-style="western"><surname>Smith</surname><given-names>CR</given-names></name><name name-style="western"><surname>Watling</surname><given-names>L</given-names></name><name name-style="western"><surname>Wiklund</surname><given-names>H</given-names></name><name name-style="western"><surname>Glover</surname><given-names>AG</given-names></name></person-group> (<year>2022</year>) <article-title>Benthic megafauna of the western Clarion-Clipperton Zone, Pacific Ocean.</article-title><source>ZooKeys</source><volume>2022</volume>: <fpage>1</fpage>–<lpage>110</lpage>. <ext-link xlink:href="10.3897/zookeys.1113.82172" ext-link-type="doi" xlink:type="simple">https://doi.org/10.3897/zookeys.1113.82172</ext-link></mixed-citation></ref><ref id="B20"><mixed-citation xmlns:xlink="http://www.w3.org/1999/xlink" xlink:type="simple"><person-group><name name-style="western"><surname>Koehler</surname><given-names>R</given-names></name><name name-style="western"><surname>Vaney</surname><given-names>C</given-names></name></person-group> (<year>1905</year>) An Account of the Deep-Sea <tp:taxon-name><tp:taxon-name-part taxon-name-part-type="class">Holothuroidea</tp:taxon-name-part></tp:taxon-name> Collected by the Royal Indian Marine Survey Ship Investigator. The Indian Museum, Calcutta, 1–170. <ext-link xlink:href="10.5962/bhl.title.1730" ext-link-type="doi" xlink:type="simple">https://doi.org/10.5962/bhl.title.1730</ext-link></mixed-citation></ref><ref id="B29"><mixed-citation xmlns:xlink="http://www.w3.org/1999/xlink" xlink:type="simple"><person-group><name name-style="western"><surname>Ludwig</surname><given-names>H</given-names></name></person-group> (<year>1893</year>) <article-title>Vorläufiger bericht über die erbeuteten holothurien. Reports on the Dredging Operations off the West Coast of Central America to the Galapagos, etc., by the U.S. Fish Commission Steamer “Albatross”. IV.</article-title><source>Bulletin of the Museum of Comparative Zoöology at Harvard College</source><volume>24</volume>(<issue>4</issue>): <fpage>105</fpage>–<lpage>114</lpage>.</mixed-citation></ref></ref-list></tp:taxon-treatment>
