# Supplementary material for: ﻿Three new species and one new record of Deimatidae (Echinodermata, Holothuroidea, Synallactida) discovered in the South China Sea and the Mariana fore-arc area using integrative taxonomic methods
Source: Zookeys. 2024 Mar 20;1195:309–35. doi: 10.3897/zookeys.1195.115913 (PMC10973770; doi:10.3897/zookeys.1195.115913)
Supplement: XML Treatment for Deima validum validum [file zookeys.1195.115913-treatment5.xml]

<!DOCTYPE tp:taxon-treatment
  PUBLIC "-//TaxonX//DTD Taxonomic Treatment Publishing DTD v0 20100105//EN" "tax-treatment-NSO.dtd">
<tp:taxon-treatment xmlns:tp="http://www.plazi.org/taxpub"><tp:treatment-meta><kwd-group><label>Taxon classification</label><kwd>
                <named-content content-type="kingdom">Animalia</named-content>
              </kwd><kwd>
                <named-content content-type="order">Synallactida</named-content>
              </kwd><kwd>
                <named-content content-type="family">Deimatidae</named-content>
              </kwd></kwd-group><mixed-citation publication-type="journal"><person-group><name><surname>Xiao</surname><given-names>Yunlu</given-names></name><name><surname>Zhang</surname><given-names>Haibin</given-names></name></person-group><article-title>﻿Three new species and one new record of <tp:taxon-name><tp:taxon-name-part taxon-name-part-type="family">Deimatidae</tp:taxon-name-part></tp:taxon-name> (<tp:taxon-name><tp:taxon-name-part taxon-name-part-type="phylum">Echinodermata</tp:taxon-name-part></tp:taxon-name>, <tp:taxon-name><tp:taxon-name-part taxon-name-part-type="class">Holothuroidea</tp:taxon-name-part></tp:taxon-name>, <tp:taxon-name><tp:taxon-name-part taxon-name-part-type="order">Synallactida</tp:taxon-name-part></tp:taxon-name>) discovered in the South China Sea and the Mariana fore-arc area using integrative taxonomic methods</article-title><source>Zookeys</source><day>20</day><month>03</month><year>2024</year><volume>1195</volume><fpage>309</fpage><lpage>335</lpage><pub-id pub-id-type="doi">10.3897/zookeys.1195.115913</pub-id></mixed-citation></tp:treatment-meta><tp:nomenclature><label>﻿</label><tp:taxon-name>
              <object-id xmlns:xlink="http://www.w3.org/1999/xlink" content-type="arpha" xlink:type="simple">F0EE0E3B-D5DA-5A21-A0A1-6945C9683DD6</object-id>
              <tp:taxon-name-part taxon-name-part-type="genus" reg="Deima">Deima</tp:taxon-name-part>
              <tp:taxon-name-part taxon-name-part-type="species" reg="validum">validum</tp:taxon-name-part>
              <tp:taxon-name-part taxon-name-part-type="subspecies" reg="validum">validum</tp:taxon-name-part>
            </tp:taxon-name><tp:taxon-authority>Théel, 1879</tp:taxon-authority><xref ref-type="fig" rid="F10">Figs 10</xref><xref ref-type="fig" rid="F11">, 11</xref><tp:nomenclature-citation-list><tp:nomenclature-citation><tp:taxon-name>
                  <tp:taxon-name-part taxon-name-part-type="genus" reg="Deima">Deima</tp:taxon-name-part>
                  <tp:taxon-name-part taxon-name-part-type="species" reg="validum">validum</tp:taxon-name-part>
                </tp:taxon-name><comment>Théel, 1879: 5, figs 36–38; <xref ref-type="bibr" rid="B49">Théel 1882</xref>: 68–70, pls 18, 19, 31: 4–9, 36: 4, 37: 8, 43: 7, 44: 13, 46: 5; <xref ref-type="bibr" rid="B42">Sluiter 1901a</xref>: 60.</comment></tp:nomenclature-citation><tp:nomenclature-citation><tp:taxon-name>
                  <tp:taxon-name-part taxon-name-part-type="genus" reg="Deima">Deima</tp:taxon-name-part>
                  <tp:taxon-name-part taxon-name-part-type="species" reg="validum">validum</tp:taxon-name-part>
                  <tp:taxon-name-part taxon-name-part-type="subspecies" reg="validum">validum</tp:taxon-name-part>
                </tp:taxon-name><comment>: <xref ref-type="bibr" rid="B13">Hansen 1967</xref>: 488–490, fig. 5; <xref ref-type="bibr" rid="B14">Hansen 1975</xref>: 17–23, fig. 1, pls 11 (fig. 1), 13, (figs 1, 2); <xref ref-type="bibr" rid="B3">Bohn 2006</xref>: 9, fig. 4; <xref ref-type="bibr" rid="B8">Fernández-Rodríguez et al. 2019</xref>: 298, fig. 6.</comment></tp:nomenclature-citation><tp:nomenclature-citation><tp:taxon-name>
                  <tp:taxon-name-part taxon-name-part-type="genus" reg="Deima">Deima</tp:taxon-name-part>
                  <tp:taxon-name-part taxon-name-part-type="species" reg="fastosum">fastosum</tp:taxon-name-part>
                </tp:taxon-name><comment>Théel, 1879: 5–6, figs 1–3; <xref ref-type="bibr" rid="B49">Théel 1882</xref>: 71–73, pls 20, 21: 1, 31: 10–13, 35: 7–10, 36: 7. 37: 3, 43: 2–3, 5, 46:8.</comment></tp:nomenclature-citation><tp:nomenclature-citation><tp:taxon-name>
                  <tp:taxon-name-part taxon-name-part-type="genus" reg="Deima">Deima</tp:taxon-name-part>
                  <tp:taxon-name-part taxon-name-part-type="species" reg="blakei">blakei</tp:taxon-name-part>
                </tp:taxon-name><comment>Théel, 1886b: 1–2, figs 1, 2; <xref ref-type="bibr" rid="B20">Koehler and Vaney 1905</xref>: 55–57, pl. 11: 13–15; <xref ref-type="bibr" rid="B18">Hérouard 1923</xref>: 40–41, pls. 5: 7, 6: 5; <xref ref-type="bibr" rid="B6">Deichmann 1930</xref>: 115–116, pls 10: 7–11, 11: 1–3; <xref ref-type="bibr" rid="B7">Deichmann 1940</xref>: 198–199.</comment></tp:nomenclature-citation><tp:nomenclature-citation><tp:taxon-name>
                  <tp:taxon-name-part taxon-name-part-type="genus" reg="Deima">Deima</tp:taxon-name-part>
                  <tp:taxon-name-part taxon-name-part-type="species" reg="atlanticum">atlanticum</tp:taxon-name-part>
                </tp:taxon-name><comment>Hérouard, 1898: 88–89, figs 1, 2.</comment></tp:nomenclature-citation><tp:nomenclature-citation><tp:taxon-name>
                  <tp:taxon-name-part taxon-name-part-type="genus" reg="Deima">Deima</tp:taxon-name-part>
                  <tp:taxon-name-part taxon-name-part-type="species" reg="mosaicum">mosaicum</tp:taxon-name-part>
                </tp:taxon-name><comment>Ohshima, 1915: 233–234.</comment></tp:nomenclature-citation></tp:nomenclature-citation-list></tp:nomenclature><tp:treatment-sec sec-type="material" id="SECID0EAFAI"><title>Material examined.</title><p>Two specimens. <abbrev xmlns:xlink="http://www.w3.org/1999/xlink" xlink:title="Institute of Deep-sea Sciences and Engineering" id="ABBRID0EGFAI" xlink:type="simple">IDSSE</abbrev>-2019-0630-HS01, collected from the northern slope of the South China Sea, station SY155-HS01(<named-content xmlns:xlink="http://www.w3.org/1999/xlink" content-type="dwc:verbatimCoordinates" xlink:type="simple"><named-content content-type="geo-json" specific-use="{&#34;type&#34;:&#34;Point&#34;,&#34;coordinates&#34;:[114.216667,17.716667]}" id="NCID0ENFAI" xlink:type="simple">17°43'N, 114°13'E</named-content></named-content>), depth 3451 m, 30 Jun. 2019, preserved in absolute alcohol. <abbrev xmlns:xlink="http://www.w3.org/1999/xlink" xlink:title="Institute of Deep-sea Sciences and Engineering" id="ABBRID0ESFAI" xlink:type="simple">IDSSE</abbrev>-2018-0531-HS02, collected from the Xisha Trough of the South China Sea, station SY84-HS02 (<named-content xmlns:xlink="http://www.w3.org/1999/xlink" content-type="dwc:verbatimCoordinates" xlink:type="simple"><named-content content-type="geo-json" specific-use="{&#34;type&#34;:&#34;Point&#34;,&#34;coordinates&#34;:[114.083333,18.033333]}" id="NCID0EZFAI" xlink:type="simple">18°2'N, 114°5'E</named-content></named-content>), depth 3404 m, 31 May 2018, preserved at -80 °C.</p></tp:treatment-sec><tp:treatment-sec sec-type="description" id="SECID0E5FAI"><title>Description.</title><p><bold><italic>External morphology</italic>.</bold> Body ovate, dorsal vaulted, ventral flattened. 9–10 cm long and average 5.5 cm wide in vivo. Skin rigid, body wall brittle and easily broken. Color orange in vivo (Fig. <xref ref-type="fig" rid="F10">10A, B</xref>). Tentacles retracted into the mouth, resulting in uncountable quantities (Fig. <xref ref-type="fig" rid="F10">10C, D</xref>). 12 pairs of ventrolateral tube feet contractible based on morphology of different stages, single-rowed. Five pairs of rigid and conical dorsal papillae placed in two rows. Ventrolateral papillae three pairs, half the length of the body. Pre-anal tube feet absent.</p><fig id="F10" position="float" orientation="portrait"><object-id xmlns:xlink="http://www.w3.org/1999/xlink" content-type="doi" xlink:type="simple">10.3897/zookeys.1195.115913.figure10</object-id><object-id xmlns:xlink="http://www.w3.org/1999/xlink" content-type="arpha" xlink:type="simple">7715A6D0-4F99-52ED-BDEF-2A973EB091B7</object-id><label>Figure 10.</label><caption><p><italic><tp:taxon-name><tp:taxon-name-part taxon-name-part-type="genus" reg="Deima">Deima</tp:taxon-name-part><tp:taxon-name-part taxon-name-part-type="species" reg="validum">validum</tp:taxon-name-part><tp:taxon-name-part taxon-name-part-type="subspecies" reg="validum">validum</tp:taxon-name-part></tp:taxon-name></italic> (<abbrev xmlns:xlink="http://www.w3.org/1999/xlink" xlink:title="Institute of Deep-sea Sciences and Engineering" id="ABBRID0E1HAI" xlink:type="simple">IDSSE</abbrev>-2018-0531-HS02 and <abbrev xmlns:xlink="http://www.w3.org/1999/xlink" xlink:title="Institute of Deep-sea Sciences and Engineering" id="ABBRID0E5HAI" xlink:type="simple">IDSSE</abbrev>-2019-0630-HS01) <bold>A</bold> in situ image (<abbrev xmlns:xlink="http://www.w3.org/1999/xlink" xlink:title="Institute of Deep-sea Sciences and Engineering" id="ABBRID0EEIAI" xlink:type="simple">IDSSE</abbrev>-2018-0531-HS02) <bold>B</bold> in vivo image (<abbrev xmlns:xlink="http://www.w3.org/1999/xlink" xlink:title="Institute of Deep-sea Sciences and Engineering" id="ABBRID0EKIAI" xlink:type="simple">IDSSE</abbrev>-2018-0531-HS02) <bold>C</bold> dorsal view (<abbrev xmlns:xlink="http://www.w3.org/1999/xlink" xlink:title="Institute of Deep-sea Sciences and Engineering" id="ABBRID0EQIAI" xlink:type="simple">IDSSE</abbrev>-2019-0630-HS01) <bold>D</bold> ventral view (<abbrev xmlns:xlink="http://www.w3.org/1999/xlink" xlink:title="Institute of Deep-sea Sciences and Engineering" id="ABBRID0EWIAI" xlink:type="simple">IDSSE</abbrev>-2019-0630-HS01). Scale bars: 5 cm.</p></caption><graphic xmlns:xlink="http://www.w3.org/1999/xlink" xlink:href="zookeys-1195-309_article-115913__-g010.jpg" position="float" orientation="portrait" xlink:type="simple" id="oo_1006161.jpg"><uri content-type="original_file" xlink:type="simple">https://binary.pensoft.net/fig/1006161</uri></graphic></fig><p><bold><italic>Ossicle morphology</italic>.</bold> Basal layer and several additional layers amount in the center of the perforated plates on the body wall and dorsal papillae, in diameter 0.6–1.8 mm (Fig. <xref ref-type="fig" rid="F11">11A1–B3, D1, D2</xref>), with regular holes and a large, reticulated knob, ~ 0.2 mm high. The tube feet with some types of developmental stages towards perforated plates (Fig. <xref ref-type="fig" rid="F11">11C1, C3</xref>) and perforated plates with one layer (Fig. <xref ref-type="fig" rid="F11">11C2</xref>), rods bearing spines (Fig. <xref ref-type="fig" rid="F11">11C4</xref>).</p><fig id="F11" position="float" orientation="portrait"><object-id xmlns:xlink="http://www.w3.org/1999/xlink" content-type="doi" xlink:type="simple">10.3897/zookeys.1195.115913.figure11</object-id><object-id xmlns:xlink="http://www.w3.org/1999/xlink" content-type="arpha" xlink:type="simple">DEF012F4-3DE1-50E3-9BD2-5F3C33807977</object-id><label>Figure 11.</label><caption><p>SEM images of <italic><tp:taxon-name><tp:taxon-name-part taxon-name-part-type="genus" reg="Deima">Deima</tp:taxon-name-part><tp:taxon-name-part taxon-name-part-type="species" reg="validum">validum</tp:taxon-name-part><tp:taxon-name-part taxon-name-part-type="subspecies" reg="validum">validum</tp:taxon-name-part></tp:taxon-name></italic> (<abbrev xmlns:xlink="http://www.w3.org/1999/xlink" xlink:title="Institute of Deep-sea Sciences and Engineering" id="ABBRID0EWKAI" xlink:type="simple">IDSSE</abbrev>-2019-0630-HS01). <bold>A1–A3</bold> dorsal body wall <bold>B1–B3</bold> papillae <bold>C1–C4</bold> tube feet <bold>D1–D2</bold> ventral body wall. Scale bars: 300 μm (<bold>A1–B3</bold>); 50 μm (<bold>D1</bold>, <bold>D2</bold>)</p></caption><graphic xmlns:xlink="http://www.w3.org/1999/xlink" xlink:href="zookeys-1195-309_article-115913__-g011.jpg" position="float" orientation="portrait" xlink:type="simple" id="oo_1006162.jpg"><uri content-type="original_file" xlink:type="simple">https://binary.pensoft.net/fig/1006162</uri></graphic></fig></tp:treatment-sec><tp:treatment-sec sec-type="distribution" id="SECID0ENLAI"><title>Distribution.</title><p>This subspecies probably has a cosmopolitan distribution, except for the Arctic and Southern Ocean, at depths of 724–5426 m (<xref ref-type="bibr" rid="B49">Théel 1882</xref>, <xref ref-type="bibr" rid="B50">1886b</xref>; <xref ref-type="bibr" rid="B42">Sluiter 1901a</xref>; <xref ref-type="bibr" rid="B17">Hérouard 1902</xref>, <xref ref-type="bibr" rid="B18">1923</xref>; <xref ref-type="bibr" rid="B20">Koehler and Vaney 1905</xref>; <xref ref-type="bibr" rid="B35">Ohshima 1915</xref>; <xref ref-type="bibr" rid="B11">Grieg 1921</xref>; <xref ref-type="bibr" rid="B7">Deichmann 1940</xref>; <xref ref-type="bibr" rid="B14">Hansen 1975</xref>; <xref ref-type="bibr" rid="B41">Sibuet 1977</xref>; <xref ref-type="bibr" rid="B34">O’Loughlin 1998</xref>; <xref ref-type="bibr" rid="B3">Bohn 2006</xref>).</p></tp:treatment-sec><tp:treatment-sec sec-type="remarks" id="SECID0EHNAI"><title>Remarks.</title><p><italic><tp:taxon-name><tp:taxon-name-part taxon-name-part-type="genus" reg="Deima">Deima</tp:taxon-name-part><tp:taxon-name-part taxon-name-part-type="species" reg="validum">validum</tp:taxon-name-part></tp:taxon-name></italic> was first described by <xref ref-type="bibr" rid="B48">Théel (1879)</xref> in the preliminary report of the exploring voyage of H. M. S. Challenger under Sir C. Wyville Thomson., with a detailed description of another novel species, <italic><tp:taxon-name><tp:taxon-name-part taxon-name-part-type="genus" reg="Deima">Deima</tp:taxon-name-part><tp:taxon-name-part taxon-name-part-type="species" reg="fastosum">fastosum</tp:taxon-name-part></tp:taxon-name></italic>. Four new species were reported subsequently by different taxonomists: <italic><tp:taxon-name><tp:taxon-name-part taxon-name-part-type="genus" reg="Deima">D.</tp:taxon-name-part><tp:taxon-name-part taxon-name-part-type="species" reg="atlanticum">atlanticum</tp:taxon-name-part></tp:taxon-name></italic> Hérouard, 1898; <italic><tp:taxon-name><tp:taxon-name-part taxon-name-part-type="genus" reg="Deima">D.</tp:taxon-name-part><tp:taxon-name-part taxon-name-part-type="species" reg="blakei">blakei</tp:taxon-name-part></tp:taxon-name></italic> Théel, 1886; <italic><tp:taxon-name><tp:taxon-name-part taxon-name-part-type="genus" reg="Deima">D.</tp:taxon-name-part><tp:taxon-name-part taxon-name-part-type="species" reg="mosaicum">mosaicum</tp:taxon-name-part></tp:taxon-name></italic> Ohshima, 1915 and <italic><tp:taxon-name><tp:taxon-name-part taxon-name-part-type="genus" reg="Deima">D.</tp:taxon-name-part><tp:taxon-name-part taxon-name-part-type="species" reg="pacificum">pacificum</tp:taxon-name-part></tp:taxon-name></italic> Ludwig, 1894. The family <tp:taxon-name><tp:taxon-name-part taxon-name-part-type="family">Deimatidae</tp:taxon-name-part></tp:taxon-name> underwent a thorough revision by <xref ref-type="bibr" rid="B14">Hansen (1975)</xref>, who regarded <italic><tp:taxon-name><tp:taxon-name-part taxon-name-part-type="genus" reg="Deima">D.</tp:taxon-name-part><tp:taxon-name-part taxon-name-part-type="species" reg="fastosum">fastosum</tp:taxon-name-part></tp:taxon-name></italic>, <italic><tp:taxon-name><tp:taxon-name-part taxon-name-part-type="genus" reg="Deima">D.</tp:taxon-name-part><tp:taxon-name-part taxon-name-part-type="species" reg="atlanticum">atlanticum</tp:taxon-name-part></tp:taxon-name></italic>, <italic><tp:taxon-name><tp:taxon-name-part taxon-name-part-type="genus" reg="Deima">D.</tp:taxon-name-part><tp:taxon-name-part taxon-name-part-type="species" reg="blakei">blakei</tp:taxon-name-part></tp:taxon-name></italic>, <italic><tp:taxon-name><tp:taxon-name-part taxon-name-part-type="genus" reg="Deima">D.</tp:taxon-name-part><tp:taxon-name-part taxon-name-part-type="species" reg="mosaicum">mosaicum</tp:taxon-name-part></tp:taxon-name></italic> and <italic><tp:taxon-name><tp:taxon-name-part taxon-name-part-type="genus" reg="Deima">D.</tp:taxon-name-part><tp:taxon-name-part taxon-name-part-type="species" reg="pacificum">pacificum</tp:taxon-name-part></tp:taxon-name></italic> as junior synonyms of <italic><tp:taxon-name><tp:taxon-name-part taxon-name-part-type="genus" reg="Deima">D.</tp:taxon-name-part><tp:taxon-name-part taxon-name-part-type="species" reg="validum">validum</tp:taxon-name-part></tp:taxon-name></italic>. <xref ref-type="bibr" rid="B13">Hansen (1967)</xref> separated the species into two subspecies, cosmopolitan <italic><tp:taxon-name><tp:taxon-name-part taxon-name-part-type="genus" reg="Deima">Deima</tp:taxon-name-part><tp:taxon-name-part taxon-name-part-type="species" reg="validum">validum</tp:taxon-name-part><tp:taxon-name-part taxon-name-part-type="subspecies" reg="validum">validum</tp:taxon-name-part></tp:taxon-name></italic> and the eastern Pacific Ocean <italic><tp:taxon-name><tp:taxon-name-part taxon-name-part-type="genus" reg="Deima">Deima</tp:taxon-name-part><tp:taxon-name-part taxon-name-part-type="species" reg="validum">validum</tp:taxon-name-part><tp:taxon-name-part taxon-name-part-type="subspecies" reg="pacificum">pacificum</tp:taxon-name-part></tp:taxon-name></italic> Ludwig, 1894, based on differences in the number of dorsal papillae and the type of deposit in which they were found.</p><p>The two specimens examined here are consistent with the diagnosis of subspecies <italic><tp:taxon-name><tp:taxon-name-part taxon-name-part-type="genus" reg="Deima">D.</tp:taxon-name-part><tp:taxon-name-part taxon-name-part-type="species" reg="validum">v.</tp:taxon-name-part><tp:taxon-name-part taxon-name-part-type="subspecies" reg="validum">validum</tp:taxon-name-part></tp:taxon-name></italic> as described in detail by <xref ref-type="bibr" rid="B14">Hansen (1975)</xref>. Perforated plates were like those of <italic><tp:taxon-name><tp:taxon-name-part taxon-name-part-type="genus" reg="Deima">D.</tp:taxon-name-part><tp:taxon-name-part taxon-name-part-type="species" reg="fastosum">fastosum</tp:taxon-name-part></tp:taxon-name></italic>, with a large, reticulated, conical knob, which hardly ever approached in other known specimens that were used to investigate <italic><tp:taxon-name><tp:taxon-name-part taxon-name-part-type="genus" reg="Deima">D.</tp:taxon-name-part><tp:taxon-name-part taxon-name-part-type="species" reg="validum">v.</tp:taxon-name-part><tp:taxon-name-part taxon-name-part-type="subspecies" reg="validum">validum</tp:taxon-name-part></tp:taxon-name></italic>. This unique feature represents an extreme case of plate variation, where the spinous appearance of the skin is due to these very high and often vertically rising knobs on the plates. <xref ref-type="bibr" rid="B14">Hansen (1975)</xref> hypothesized that additional mesh structures on perforated plates varied with depth into two types: one-layered plates were characteristic of bathyal specimens, and many-layered plates were typical of abyssal specimens. However, it also exhibited a transitional type of plate in the abyssal Tasman Sea specimens and the bathyal Japanese specimens (perforated plates that were completely or almost completely devoid of additional meshwork), which prevented a clear distinction between a bathyal and an abyssal type of deposit.</p><p>Only in the Bay of Bengal (depth 1224–3365 m) did the development of additional layers of meshwork increase progressively with depth. In this research, high-knobbed plates were present in the abyssal South China Sea specimens (depth &gt; 3000 m), but they were absent from the South China Sea specimens first reported (depth 1100 m) by <xref ref-type="bibr" rid="B27">Liao (1997)</xref>. This was the second time that <italic><tp:taxon-name><tp:taxon-name-part taxon-name-part-type="genus" reg="Deima">Deima</tp:taxon-name-part><tp:taxon-name-part taxon-name-part-type="species" reg="validum">validum</tp:taxon-name-part></tp:taxon-name></italic> has been recorded in the South China Sea. The proposition that the development of additional meshwork on perforated plates increased with depths needs to be investigated on more specimens at different depths in the South China Sea.</p></tp:treatment-sec><ref-list><ref id="B49"><mixed-citation xmlns:xlink="http://www.w3.org/1999/xlink" xlink:type="simple"><person-group><name name-style="western"><surname>Théel</surname><given-names>H</given-names></name></person-group> (<year>1882</year>) <article-title>Report on the <tp:taxon-name><tp:taxon-name-part taxon-name-part-type="class">Holothuroidea</tp:taxon-name-part></tp:taxon-name>. Part I. Report of the scientific results of the voyage of H.M.S. Challenger.</article-title><source>Zoology : Analysis of Complex Systems, ZACS</source><volume>4</volume>(<issue>13</issue>): <fpage>1</fpage>–<lpage>176</lpage>.</mixed-citation></ref><ref id="B42"><mixed-citation xmlns:xlink="http://www.w3.org/1999/xlink" xlink:type="simple"><person-group><name name-style="western"><surname>Sluiter</surname><given-names>CP</given-names></name></person-group> (<year>1901a</year>) <article-title>Die Holothurien der Siboga-Expedition.</article-title><source>Biodiversity Heritage Library OAI Repository</source><volume>44</volume>: <fpage>1</fpage>–<lpage>142</lpage>. <ext-link xlink:href="10.5962/bhl.title.85348" ext-link-type="doi" xlink:type="simple">https://doi.org/10.5962/bhl.title.85348</ext-link></mixed-citation></ref><ref id="B13"><mixed-citation xmlns:xlink="http://www.w3.org/1999/xlink" xlink:type="simple"><person-group><name name-style="western"><surname>Hansen</surname><given-names>B</given-names></name></person-group> (<year>1967</year>) <article-title>The taxonomy and zoogeography of the deep-sea holothurians, in their evolutionary aspects.</article-title><source>Studies in Tropical Oceanography</source><volume>5</volume>: <fpage>480</fpage>–<lpage>501</lpage>.</mixed-citation></ref><ref id="B14"><mixed-citation xmlns:xlink="http://www.w3.org/1999/xlink" xlink:type="simple"><person-group><name name-style="western"><surname>Hansen</surname><given-names>B</given-names></name></person-group> (<year>1975</year>) <article-title>Scientific results of the Danish Deep-Sea Expedition Round the World 1950–52. Systematics and biology of the deep-sea holothurians. Part 1: <tp:taxon-name><tp:taxon-name-part taxon-name-part-type="order">Elasipoda</tp:taxon-name-part></tp:taxon-name>.</article-title><source>Galathea Report</source><volume>13</volume>: <fpage>1</fpage>–<lpage>262</lpage>.</mixed-citation></ref><ref id="B3"><mixed-citation xmlns:xlink="http://www.w3.org/1999/xlink" xlink:type="simple"><person-group><name name-style="western"><surname>Bohn</surname><given-names>J</given-names></name></person-group> (<year>2006</year>) <article-title><tp:taxon-name><tp:taxon-name-part taxon-name-part-type="class">Crinoidea</tp:taxon-name-part></tp:taxon-name> and <tp:taxon-name><tp:taxon-name-part taxon-name-part-type="class">Holothuroidea</tp:taxon-name-part></tp:taxon-name> (<tp:taxon-name><tp:taxon-name-part taxon-name-part-type="phylum">Echinodermata</tp:taxon-name-part></tp:taxon-name>) of the abyssal Angola BasinResults of the DIVA-1 expedition of FS “Meteor” (Cruise M48/1).</article-title><source>Zootaxa</source><volume>1276</volume>(<issue>1</issue>): <fpage>1</fpage>–<lpage>31</lpage>. <ext-link xlink:href="10.11646/zootaxa.1276.1.1" ext-link-type="doi" xlink:type="simple">https://doi.org/10.11646/zootaxa.1276.1.1</ext-link></mixed-citation></ref><ref id="B8"><mixed-citation xmlns:xlink="http://www.w3.org/1999/xlink" xlink:type="simple"><person-group><name name-style="western"><surname>Fernández-Rodríguez</surname><given-names>I</given-names></name><name name-style="western"><surname>Arias</surname><given-names>A</given-names></name><name name-style="western"><surname>Anadón</surname><given-names>N</given-names></name><name name-style="western"><surname>Acuña</surname><given-names>JL</given-names></name></person-group> (<year>2019</year>) <article-title>Holothurian (<tp:taxon-name><tp:taxon-name-part taxon-name-part-type="phylum">Echinodermata</tp:taxon-name-part></tp:taxon-name>) diversity and distribution in the central Cantabrian Sea and the Avilés Canyon System (Bay of Biscay).</article-title><source>Zootaxa</source><volume>4567</volume>(<issue>2</issue>): <fpage>293</fpage>–<lpage>325</lpage>. <ext-link xlink:href="10.11646/zootaxa.4567.2.5" ext-link-type="doi" xlink:type="simple">https://doi.org/10.11646/zootaxa.4567.2.5</ext-link></mixed-citation></ref><ref id="B20"><mixed-citation xmlns:xlink="http://www.w3.org/1999/xlink" xlink:type="simple"><person-group><name name-style="western"><surname>Koehler</surname><given-names>R</given-names></name><name name-style="western"><surname>Vaney</surname><given-names>C</given-names></name></person-group> (<year>1905</year>) An Account of the Deep-Sea <tp:taxon-name><tp:taxon-name-part taxon-name-part-type="class">Holothuroidea</tp:taxon-name-part></tp:taxon-name> Collected by the Royal Indian Marine Survey Ship Investigator. The Indian Museum, Calcutta, 1–170. <ext-link xlink:href="10.5962/bhl.title.1730" ext-link-type="doi" xlink:type="simple">https://doi.org/10.5962/bhl.title.1730</ext-link></mixed-citation></ref><ref id="B18"><mixed-citation xmlns:xlink="http://www.w3.org/1999/xlink" xlink:type="simple"><person-group><name name-style="western"><surname>Hérouard</surname><given-names>E</given-names></name></person-group> (<year>1923</year>) <article-title>Holothuries provenant des campagnes des yachts PRINCESSE-ALICE et HIRONDELLE II (1898–1915). Résultats des campagnes scientifiques accomplies sur sonyatch par Albert Ier.</article-title><source>Prince Souverain de Monaco</source><volume>66</volume>: <fpage>1</fpage>–<lpage>163</lpage>.</mixed-citation></ref><ref id="B6"><mixed-citation xmlns:xlink="http://www.w3.org/1999/xlink" xlink:type="simple"><person-group><name name-style="western"><surname>Deichmann</surname><given-names>E</given-names></name></person-group> (<year>1930</year>) <article-title>The holothurians of the western part of the Atlantic Ocean.</article-title><source>Bulletin of the Museum of Comparative Zoology at Harvard College</source><volume>71</volume>(<issue>3</issue>): <fpage>43</fpage>–<lpage>226</lpage>.</mixed-citation></ref><ref id="B7"><mixed-citation xmlns:xlink="http://www.w3.org/1999/xlink" xlink:type="simple"><person-group><name name-style="western"><surname>Deichmann</surname><given-names>E</given-names></name></person-group> (<year>1940</year>) <article-title>Report on the Holothurians, collected by the Harvard-Havana Expeditions 1938 and 1939, with a revision of the Molpadonia of the Atlantic Ocean.</article-title><source>Memorias de la Sociedad Cubana de Historia Natural ‘Felipe Poey’</source><volume>14</volume>: <fpage>183</fpage>–<lpage>240</lpage>.</mixed-citation></ref><ref id="B50"><mixed-citation xmlns:xlink="http://www.w3.org/1999/xlink" xlink:type="simple"><person-group><name name-style="western"><surname>Théel</surname><given-names>H</given-names></name></person-group> (<year>1886b</year>) <article-title>Report on the <tp:taxon-name><tp:taxon-name-part taxon-name-part-type="class">Holothurioidea</tp:taxon-name-part></tp:taxon-name>. Reports on the results of dredging. “Blake”, 30.</article-title><source>Bulletin of the Museum of Comparative Zoology at Harvard</source><volume>13</volume>(<issue>1</issue>): <fpage>1</fpage>–<lpage>21</lpage>.</mixed-citation></ref><ref id="B17"><mixed-citation xmlns:xlink="http://www.w3.org/1999/xlink" xlink:type="simple"><person-group><name name-style="western"><surname>Hérouard</surname><given-names>E</given-names></name></person-group> (<year>1902</year>) <article-title>Holothuries provenant des campagnes de la Princesse-Alice (1892–1897). Résultats des campagnes scientifiques accomplies sur son yatch par Albert Ier.</article-title><source>Prince Souverain de Monaco</source><volume>21</volume>: <fpage>1</fpage>–<lpage>61</lpage>.</mixed-citation></ref><ref id="B35"><mixed-citation xmlns:xlink="http://www.w3.org/1999/xlink" xlink:type="simple"><person-group><name name-style="western"><surname>Ohshima</surname><given-names>H</given-names></name></person-group> (<year>1915</year>) <article-title>Report on the holothurians collected by the United States Fisheries Steamer “Albatross” in the northwestern Pacific during the summer of 1906.</article-title><source>Proceedings of the United States National Museum</source><volume>48</volume>(<issue>2073</issue>): <fpage>213</fpage>–<lpage>291</lpage>. <ext-link xlink:href="10.5479/si.00963801.48-2073.213" ext-link-type="doi" xlink:type="simple">https://doi.org/10.5479/si.00963801.48-2073.213</ext-link></mixed-citation></ref><ref id="B11"><mixed-citation xmlns:xlink="http://www.w3.org/1999/xlink" xlink:type="simple"><person-group><name name-style="western"><surname>Grieg</surname><given-names>JA</given-names></name></person-group> (<year>1921</year>) <tp:taxon-name><tp:taxon-name-part taxon-name-part-type="phylum">Echinodermata</tp:taxon-name-part></tp:taxon-name>. Report on the scientific results of the “Michael SARS” North Atlantic deep-sea expedition 1910 3(2): 1–47. <ext-link xlink:href="10.5962/bhl.title.79346" ext-link-type="doi" xlink:type="simple">https://doi.org/10.5962/bhl.title.79346</ext-link></mixed-citation></ref><ref id="B41"><mixed-citation xmlns:xlink="http://www.w3.org/1999/xlink" xlink:type="simple"><person-group><name name-style="western"><surname>Sibuet</surname><given-names>M</given-names></name></person-group> (<year>1977</year>) <article-title>Distribution and diversity of echinoderms (<tp:taxon-name><tp:taxon-name-part taxon-name-part-type="class">Holothuroidea</tp:taxon-name-part></tp:taxon-name>, <tp:taxon-name><tp:taxon-name-part taxon-name-part-type="class">Asteroidea</tp:taxon-name-part></tp:taxon-name>) in the abyssal zone in the Bay of Biscay.</article-title><source>Deep-Sea Research</source><volume>24</volume>: <fpage>549</fpage>–<lpage>564</lpage>. <ext-link xlink:href="10.1016/0146-6291(77)90527-6" ext-link-type="doi" xlink:type="simple">https://doi.org/10.1016/0146-6291(77)90527-6</ext-link></mixed-citation></ref><ref id="B34"><mixed-citation xmlns:xlink="http://www.w3.org/1999/xlink" xlink:type="simple"><person-group><name name-style="western"><surname>O’Loughlin</surname><given-names>PM</given-names></name></person-group> (<year>1998</year>) Elasipod holothurians from the continental slope of Australia. Echinoderms: 499–504.</mixed-citation></ref><ref id="B48"><mixed-citation xmlns:xlink="http://www.w3.org/1999/xlink" xlink:type="simple"><person-group><name name-style="western"><surname>Théel</surname><given-names>H</given-names></name></person-group> (<year>1879</year>) <article-title>Preliminary Report on the <tp:taxon-name><tp:taxon-name-part taxon-name-part-type="family">Holothuridae</tp:taxon-name-part></tp:taxon-name> of the Exploring Voyage of H.M.S. “Challenger” under Professor Sir C. Wyville Thomson F.R.S., Part 1, Bihang Till K.</article-title><source>Svenska Vetenskaps-Akademiens Handlingar</source><volume>5</volume>(<issue>19</issue>): <fpage>1</fpage>–<lpage>20</lpage>.</mixed-citation></ref><ref id="B27"><mixed-citation xmlns:xlink="http://www.w3.org/1999/xlink" xlink:type="simple"><person-group><name name-style="western"><surname>Liao</surname><given-names>YL</given-names></name></person-group> (<year>1997</year>) <source>Fauna Sinica. Phylum <tp:taxon-name><tp:taxon-name-part taxon-name-part-type="phylum">Echinodermata</tp:taxon-name-part></tp:taxon-name>. Class <tp:taxon-name><tp:taxon-name-part taxon-name-part-type="class">Holothuroidea</tp:taxon-name-part></tp:taxon-name>.</source><publisher-name>Science Press</publisher-name>, <publisher-loc>Beijing</publisher-loc>, <size units="page">334 pp</size>.</mixed-citation></ref></ref-list></tp:taxon-treatment>
